# Supplementary material for: Cu2Se-based thermoelectric cellular architectures for efficient and durable power generation
Source: Nat Commun. 2021 Jun 10;12:3550. doi: 10.1038/s41467-021-23944-w (PMC8192747; doi:10.1038/s41467-021-23944-w)
Supplement: Supplementary file 5 — Source Data [file 41467_2021_23944_MOESM5_ESM.xlsx]

## Sheet: Fig.1b
Aspect ratio	Power output	Power output	Power output	Power output
l/A	mW	mW	mW	mW
	Th = 700K	Th = 750K	Th = 800K	Th = 850K
0.5	6.22545	8.84295	12.1354	16.1316
1	8.18205	11.5649	15.7503	20.8321
1.25	8.53786	12.0353	16.3606	21.596
1.5	8.67887	12.205	16.5673	21.8417
1.75	8.6865	12.1961	16.5301	21.7629
2	8.61234	12.0717	16.3342	21.4875
3	7.98281	11.105	14.9568	19.6004
4	7.23237	10.0295	13.4489	17.564
5	6.52131	9.04336	12.1123	15.7871
6	5.9108	8.18089	10.9576	14.2747
7	5.40053	7.45403	9.97285	12.9872
8	4.96931	6.84504	9.13653	11.8924
9	4.60138	6.32613	8.43322	10.9625
10	4.28455	5.87916	7.82882	10.1687

## Sheet: Fig.1h
Effective density	Compressive stiffness	Density	Compressive stiffness
kg/m^3	MPa	kg/m^3	MPa
	Honeycomb		Cuboid
978.907	224.631	3970	911
893.183	204.96
807.459	185.288
764.597	175.453
738.88	169.552
721.735	165.617
684.996	157.187
678.873	155.782
655.061	150.318
653.156	149.88
605.109	138.855

## Sheet: Fig.1i
DT	Efficiency	Efficiency	Efficiency
K	%	%	%
	Cuboid	Hexagonal	Honeycomb
31.87	0.23553	0.31312	0.31458
78.29	0.60568	0.81315	0.82509
167.97	1.08709	1.48626	1.5083
259.78	1.82634	2.44644	2.52346
348.02	2.82632	3.78157	3.81371
436.46	4.06467	5.43758	5.53488
525.99	5.69927	7.34664	7.7497

## Sheet: Fig.2b
frequency	viscosity	viscosity	viscosity	viscosity	viscosity
rad/s	Pa·s	Pa·s	Pa·s	Pa·s	Pa·s
	ChaM 20	ChaM 50	ChaM 80	ChaM 0	ChaM 110
0.05995	23277.3	472144	315434	26.6597	1.72912e+06
0.07743	16864.5	468999	783118	26.751	1.38274e+06
0.1	13477.2	320321	523020	26.4372	1.07061e+06
0.12916	10078.2	171460	317128	26.0902	627380
0.16681	7756.24	95737.2	245541	25.7796	464159
0.21544	6240.54	96836.5	200094	25.4457	400592
0.27826	4855.66	64069.3	138164	25.0668	286279
0.35938	3726.06	37610.5	107061	24.6209	237306
0.46416	2916.39	30302.8	76117	24.133	173164
0.59948	2240.99	20123.5	56958.1	23.6111	139062
0.77426	1744.65	15759.1	41910.9	23.0248	109292
1	1307.28	10465.3	39641.8	22.3255	91024.6
1.29155	1053.89	8173.37	25118.9	21.5528	57028.5
1.6681	810.776	6348.05	16030.2	20.7037	39589.1
2.15444	657.276	4456.82	10465.3	19.7339	34340.2
2.78256	522.283	3356.8	6949.85	18.668	20645.8
3.59381	425.065	2928.64	5544.03	17.5463	14636.3
4.64159	347.869	2186.69	3913.75	16.3697	11210.7
5.99484	280.566	1852.82	2999.93	15.2076	5994.84
7.74264	232.575	1139.48	2289.26	14.0817	3739.72
10	192.112	739.919	1490.79	12.9535	2673.99
12.9155	158.932	588.54	1088.39	11.9269	1765.69
16.681	131.233	508.849	841.28	10.999	1336.37
21.5444	108.929	329.928	553.618	10.1669	1146.2
27.8256	90.8324	302.346	515.214	9.37532	897.607
35.9382	73.5427	247.666	436.275	8.45538	796.589
46.4159	61.9711	201.649	328.521	7.80254	559.949
59.9485	52.305	157.3	270.613	7.25384	469.467
77.4264	44.5421	149.824	207.093	6.7966	380.406
100	38.2546	104.007	192.537	6.41404	241.388
129.155	33.2307	93.2365	137.981	6.00583	197.832
166.81	28.7308	79.6275	124.983	5.5113	160.302
215.444	25.3226	76.1919	115.87	5.00944	135.936
278.256	21.8006	64.7768	99.9324	4.20744	107.494
359.381	18.8061	66.5944	89.4764	3.63912	119.407
464.159	15.7933	53.3528	78.0132	0.81414	96.6463

## Sheet: Fig.2c
	viscosity	viscosity	viscosity	viscosity	viscosity
Pa	Pa·s	Pa·s	Pa·s	Pa·s	Pa·s
	ChaM 50	ChaM 80	ChaM 0	ChaM 110	ChaM 20
0.005	3153.3	7831.18	16.8029	5793.79	222.92
0.00731	6871.27	18659.5	46.9691	27155.8	210.599
0.01068	7428.47	20771.1	49.1659	42311.2	228.047
0.01561	6904.84	21180	50.8036	53985.3	256.967
0.02281	7525.64	20821.8	51.5015	60094.7	245.541
0.03333	7831.18	20872.6	51.9993	65285.2	240.02
0.04871	8149.13	19496.1	49.6024	53461.6	230.655
0.07118	8336.57	19401.3	48.6735	52429.6	209.405
0.10402	7875.83	18796.4	46.0308	50425	220.399
0.15201	7265.16	18583.9	42.2617	50425	237.441
0.22215	7736.42	19976.9	40.1648	41900.8	252.171
0.32464	7920.73	18478.5	36.8929	49211.1	272.504
0.47442	7611.7	17757.5	33.7283	39328.6	278.911
0.69331	7698.74	18568.8	30.8209	33188.5	282.621
1.01319	7686.25	16030.2	27.6709	29120.4	281.15
1.48067	7837.54	17685.6	21.7352	37610.5	280.777
2.16383	7611.7	17358.3	9.52873	34312.3	312.635
3.16222	6989.47	18033.7	5.18946	31176.5	343.402
4.62127	6418.11	20074.5	3.34757	32521.4	335.68
6.7535	7029.32	21702.4	2.55475	34987.7	332.604
9.86945	7029.32	22897.5	2.17456	37458	287.67
14.423	1721.78	30974.6	1.93116	41091.9	251.219
21.0776	595.118	39713.8	1.76119	42517.9	218.841
30.8033	542.49	32049.4	1.64123	48261.2	182.795
45.0195	595.118	1323.41	1.55543	51921.1	135.781
65.8012	808.978	1362.67	1.49379	59802.5	89.72
96.1714	904.927	1032.18	1.45081	73385.2	61.9438
140.532	419.008	1954.36	1.42118	1003.73	26.7501
205.315	176.856	2112.85	1.40167	29.5051	11.7987
299.965	25.3031	81.0951	1.3877	24.719	6.78337

## Sheet: Fig.2d
Ion Binder concentration	Before Stress	After Stress
wt%	rad/s	rad/s
0	4.60949	5.41667
20	5069.73	1101.68
50	73743.7	85006.7
80	142956	134508
110	325902	225103

## Sheet: Fig.3e
degree (2theta)	Intensity (arb. Units)	Intensity (arb. Units)	Intensity (arb. Units)	Intensity (arb. Units)	Intensity (arb. Units)
	MA_Cu2Se	Cu2Se 350oC 1h 600oC 1h	Cu2Se 350oC 1h 600oC 3h	Cu2Se 350oC 1h 600oC 5h	Cu2Se 350oC 1h 600oC 7h
20	0.00314	0.01184	0.02878	0.01374	0.00941
20.02	0.01847	0.0137	0.04766	0.01006	0.01472
20.04	0.00354	0	0.02968	0.00761	0.01268
20.06	0.0059	0.00441	0.04137	0.00883	0.00757
20.08	0.00393	0.00743	0.02158	0.01448	0.01125
20.1	0.02123	0.01161	0.04856	0.00982	0.01247
20.12	0.000786164	0.00882	0.02698	0.00859	0.01166
20.14	0.00708	0.01115	0.01888	0.00393	0.00552
20.16	0.01494	0.0144	0.02968	0.00172	0.00798
20.18	0.01808	0.00882	0.04856	0.00736	0.00654
20.2	0.01101	0.01092	0.02608	0.02135	0.01329
20.22	0.01061	0.01254	0.02068	0	0.01145
20.24	0.00314	0.00766	0.03058	0.01276	0.000818037
20.26	0.01533	0.00743	0.01799	0.01521	0.00593
20.28	0.01808	0.00418	0.05036	0.00859	0.01166
20.3	0.00668	0.00488	0.03058	0.0108	0.00634
20.32	0.01336	0.00279	0.01529	0.00933	0.00593
20.34	0.01454	0.00116	0.01349	0.00663	0.00266
20.36	0.02044	0.00836	0.02698	0.01202	0.00654
20.38	0.01415	0.00279	0.01349	0.01374	0.01125
20.4	0.00943	0.00557	0.01709	0.01153	0.00389
20.42	0.00786	0.01045	0.02698	0.00663	0.01022
20.44	0.00786	0.0065	0.03867	0.0162	0.00736
20.46	0.02476	0.00232	0.03957	0.00736	0.00757
20.48	0.00904	0.00859	0.01709	0.00982	0.01043
20.5	0.01454	0.01835	0.02338	0.00859	0.0047
20.52	0.00472	0.00859	0.00809	0.00344	0.01022
20.54	0.01219	0.00581	0.04137	0.01129	0.00266
20.56	0.01454	0.00906	0.01349	0.00859	0.00389
20.58	0.00511	0.00255	0.01799	0.01325	0.00266
20.6	0.01965	0.00673	0.02158	0.00859	0.00286
20.62	0.01061	0.00581	0.02788	0.0135	0.01227
20.64	0.01612	0.0079	0.01259	0.01129	0.00675
20.66	0.01572	0.00534	0.03507	0.01202	0.009
20.68	0.0169	0.00882	0.02158	0.01202	0.00941
20.7	0.01297	0.00673	0.01978	0.00957	0.00266
20.72	0.01612	0.0065	0.01169	0.0135	0.00736
20.74	0.01061	0.0065	0.03597	0.00515	0
20.76	0.01219	0.00697	0.03777	0.00515	0.00695
20.78	0.00983	0.00999	0.01079	0.01006	0.00838
20.8	0.01297	0.00906	0.02248	0.00933	0.00654
20.82	0.00786	0.0072	0.02248	0.00785	0.0045
20.84	0.0169	0.01092	0.00809	0.00466	0.00654
20.86	0.01612	0.00859	0.03417	0.01988	0.00511
20.88	0.01297	0.00441	0.03507	0.0054	0.00675
20.9	0.0173	0.00975	0.04406	0.01595	0.009
20.92	0.00393	0.00279	0.04946	0.0081	0.00266
20.94	0.00511	0.00673	0.02428	0.0081	0.01227
20.96	0.02634	0.01208	0.03777	0.01252	0.00777
20.98	0.00983	0.00906	0.01529	0.00589	0.00552
21	0.01376	0.01022	0.04586	0.00957	0.01002
21.02	0.0228	0.00859	0.02608	0.01669	0.00859
21.04	0.01376	0.00813	0	0.00957	0.00879
21.06	0.01454	0.00766	0.03237	0.00834	0.00736
21.08	0.01297	0.01161	0.03507	0.01178	0.01022
21.1	0.01376	0.0065	0.02608	0.0135	0.01411
21.12	0.00393	0.01115	0.02518	0.00761	0.00716
21.14	0.01101	0.00441	0.03058	0.01399	0.00818
21.16	0.00825	0.00372	0.04047	0.00614	0.01493
21.18	0.00943	0.00697	0.03327	0.01742	0.01329
21.2	0.02319	0.0137	0.03507	0.01521	0.00838
21.22	0.0228	0.00882	0.03777	0.0081	0.01227
21.24	0.01926	0.00464	0.03058	0.0135	0.01043
21.26	0.01376	0.00604	0.01529	0.01153	0.00757
21.28	0.03145	0.00673	0.03597	0.01104	0.00245
21.3	0.01219	0.0144	0.04047	0.01669	0.00654
21.32	0.02319	0.00999	0.04856	0.01276	0.00654
21.34	0.00629	0.00929	0.03507	0.00834	0.00879
21.36	0.02241	0.0079	0.05306	0.01252	0.00777
21.38	0.00786	0.0144	0.03507	0.01301	0.00573
21.4	0.01612	0.00511	0.04766	0.01301	0.0092
21.42	0.0114	0.00673	0.05935	0.01546	0.01595
21.44	0.00825	0.00627	0.05036	0.00736	0.00757
21.46	0.01336	0.01277	0.06745	0.01571	0.00879
21.48	0.0114	0.01881	0.03237	0.01472	0.00409
21.5	0.01376	0.01231	0.07284	0.01374	0.00389
21.52	0.01061	0.0137	0.05935	0.01129	0.01063
21.54	0.01219	0.0137	0.05576	0.01374	0.009
21.56	0.01061	0.00906	0.04496	0.01521	0.01063
21.58	0.01061	0.01092	0.04137	0.01031	0.00634
21.6	0.00865	0.0137	0.03957	0.00982	0.01063
21.62	0.02044	0.01115	0.02878	0.01546	0.01104
21.64	0.00629	0.01231	0.03867	0.01767	0.00695
21.66	0.01651	0.00975	0.05036	0.01104	0.00675
21.68	0.02005	0.00418	0.02698	0.00761	0.00961
21.7	0.0169	0.01138	0.03687	0.01178	0.01411
21.72	0.01376	0.00697	0.04317	0.01301	0.00389
21.74	0.00747	0.01184	0.04227	0.01718	0.0092
21.76	0.0055	0.01277	0.04317	0.00712	0.01431
21.78	0.03184	0.01324	0.02338	0.00883	0.01002
21.8	0.00983	0.01301	0.02338	0.0184	0.00879
21.82	0.01454	0.00557	0.02158	0.01178	0.01636
21.84	0.01612	0.00882	0.03507	0.0211	0.0092
21.86	0.01258	0.00906	0.03237	0.00761	0.0045
21.88	0.00865	0.01161	0.03058	0.01448	0.00777
21.9	0.01651	0.01138	0.02248	0.01202	0.0092
21.92	0.01297	0.01045	0.02878	0.01939	0.01104
21.94	0.02673	0.00999	0.03237	0.01301	0.0092
21.96	0.01494	0.00859	0.03058	0.01595	0.00818
21.98	0.01572	0.01161	0.03147	0.0189	0.00982
22	0.02476	0.01184	0.02158	0.00859	0.00675
22.02	0.00983	0.01022	0.03867	0.00908	0.01043
22.04	0.0114	0.01324	0.02338	0.01521	0.0092
22.06	0.0169	0.01719	0.02338	0.01595	0.00225
22.08	0.01533	0.00999	0.01888	0.01399	0.00798
22.1	0.01101	0.01068	0.03058	0.00908	0.00818
22.12	0.00786	0.01138	0.03507	0.01153	0.01881
22.14	0.01219	0.00836	0.05665	0.01227	0.00982
22.16	0.01415	0.00697	0.02968	0.00859	0.01513
22.18	0.02083	0.01161	0.03147	0.01252	0.00757
22.2	0.01926	0.01928	0.03058	0.01399	0.01207
22.22	0.01808	0.01277	0.03687	0.01669	0.00818
22.24	0.0114	0.00813	0.02698	0.01448	0.00736
22.26	0.02005	0.01393	0.03237	0.01693	0.01472
22.28	0.01297	0.00743	0.04047	0.01718	0.01247
22.3	0.01258	0.01254	0.03237	0.01031	0.01268
22.32	0.02083	0.00418	0.02878	0.01448	0.01268
22.34	0.00708	0.01115	0.02878	0.01472	0.01166
22.36	0.02201	0.00627	0.03058	0.01669	0.00961
22.38	0.01808	0.01858	0.03147	0.0108	0.01125
22.4	0.01494	0.0151	0.03777	0.0189	0.01227
22.42	0.01258	0.01208	0.05396	0.01816	0.00757
22.44	0.01179	0.00906	0.02428	0.01571	0.01616
22.46	0.01651	0.01092	0.03058	0.00908	0.00552
22.48	0.01061	0.00882	0.02248	0.01031	0.01104
22.5	0.01847	0.01695	0.03147	0.01006	0.00961
22.52	0.01297	0.00929	0.02878	0.0162	0.00491
22.54	0.0173	0.00302	0.02518	0.02479	0.01084
22.56	0.01454	0.01347	0.03417	0.01963	0.00429
22.58	0.01847	0.01208	0.03507	0.01129	0.00511
22.6	0.01847	0.01161	0.02428	0.01276	0.01452
22.62	0.01336	0.0144	0.03597	0.0162	0.01084
22.64	0.01887	0.00697	0.04227	0.02086	0.00613
22.66	0.01219	0.01184	0.03147	0.01301	0.01636
22.68	0.02005	0.00929	0.06295	0.01791	0.01329
22.7	0.02594	0.01092	0.03957	0.00663	0.01166
22.72	0	0.00279	0.02788	0.01301	0.01575
22.74	0.01219	0.01045	0.03507	0.01399	0.01288
22.76	0.01651	0.01347	0.03327	0.0189	0.00982
22.78	0.02083	0.01045	0.03058	0.00564	0.01022
22.8	0.00943	0.0137	0.03777	0.0211	0.00695
22.82	0.02358	0.01184	0.01259	0.00908	0.01309
22.84	0.01651	0.01672	0.03957	0.01914	0.01738
22.86	0.02752	0.01022	0.01799	0.01472	0.01063
22.88	0.02319	0.01533	0.05126	0.01301	0.01084
22.9	0.02555	0.01301	0.03417	0.01791	0.01227
22.92	0.02083	0.00975	0.04856	0.00614	0.00961
22.94	0.00668	0.01695	0.03417	0.01571	0.00695
22.96	0.01533	0.00975	0.03237	0.01914	0.01022
22.98	0.02005	0.00581	0.04137	0.01153	0.01268
23	0.01533	0.00929	0.03058	0.01448	0.009
23.02	0.0228	0.01695	0.03147	0.01055	0.00695
23.04	0.01769	0.01324	0.04946	0.02405	0.01084
23.06	0.01258	0.01138	0.03417	0.01227	0.0137
23.08	0.02201	0.01719	0.02518	0.01791	0.01554
23.1	0.01926	0.00766	0.04047	0.01939	0.01472
23.12	0.02162	0.01974	0.05935	0.01423	0.01391
23.14	0.01965	0.01347	0.03147	0.01325	0.0092
23.16	0.02673	0.00836	0.04856	0.01939	0.00982
23.18	0.01179	0.02206	0.04586	0.01914	0.01207
23.2	0.00786	0.01417	0.04856	0.01521	0.01166
23.22	0.02083	0.01672	0.03597	0.02233	0.01309
23.24	0.02241	0.01486	0.04047	0.01202	0.01268
23.26	0.00629	0.01719	0.04766	0.01571	0.01431
23.28	0.01219	0.01068	0.04317	0.01178	0.00634
23.3	0.00786	0.01161	0.03777	0.01742	0.01861
23.32	0.01808	0.00882	0.05845	0.0189	0.01718
23.34	0.01847	0.01835	0.02878	0.01718	0.01391
23.36	0.01219	0.01788	0.02878	0.02061	0.0135
23.38	0.01847	0.01022	0.02698	0.01644	0.01063
23.4	0.01847	0.02299	0.03597	0.01301	0.01288
23.42	0.02201	0.01324	0.05665	0.02012	0.01493
23.44	0.02516	0.01254	0.03777	0.01301	0.01288
23.46	0.01612	0.0137	0.03058	0.01595	0.00573
23.48	0.01061	0.01347	0.04676	0.01448	0.00961
23.5	0.0228	0.01254	0.03507	0.01571	0.01595
23.52	0.02594	0.01788	0.03058	0.0211	0.00859
23.54	0.01612	0.01486	0.03687	0.02086	0.01227
23.56	0.01847	0.01184	0.04227	0.01546	0.02188
23.58	0.01847	0.0079	0.04676	0.0189	0.01022
23.6	0.01651	0.01208	0.04406	0.02331	0.01779
23.62	0.02594	0.01533	0.02338	0.02135	0.0137
23.64	0.01376	0.01463	0.04496	0.01595	0.01043
23.66	0.0173	0.01997	0.03687	0.02233	0.01759
23.68	0.02476	0.01115	0.03777	0.02577	0.01309
23.7	0.01494	0.02067	0.04856	0.01963	0.01677
23.72	0.0114	0.02113	0.02698	0.01472	0.00798
23.74	0.0228	0.02346	0.02788	0.0189	0.01738
23.76	0.02476	0.01208	0.02788	0.02356	0.01329
23.78	0.01297	0.00859	0.04137	0.01914	0.01145
23.8	0.02791	0.01161	0.02878	0.02184	0.0135
23.82	0.0169	0.01184	0.05036	0.01693	0.01022
23.84	0.02044	0.00813	0.02878	0.01963	0.02086
23.86	0.02319	0.01347	0.06115	0.01521	0.0137
23.88	0.01572	0.0137	0.03058	0.02135	0.01125
23.9	0.01572	0.00999	0.03957	0.00908	0.00961
23.92	0.01533	0.01695	0.05036	0.02552	0.01759
23.94	0.01965	0.01951	0.03597	0.01742	0.01207
23.96	0.01887	0.01742	0.03957	0.0184	0.01084
23.98	0.00708	0.00859	0.03417	0.01423	0.01309
24	0.01769	0.01208	0.04227	0.02675	0.01207
24.02	0.02005	0.01254	0.04047	0.01055	0.00695
24.04	0.01926	0.01602	0.03777	0.02037	0.01411
24.06	0.03027	0.0137	0.04317	0.02503	0.01104
24.08	0.01612	0.01881	0.04766	0.01669	0.01656
24.1	0.02162	0.02856	0.03417	0.0216	0.00982
24.12	0.01179	0.01161	0.04047	0.01914	0.0135
24.14	0.02005	0.01742	0.04047	0.01767	0.0229
24.16	0.02437	0.01324	0.04317	0.0189	0.01411
24.18	0.01926	0.01486	0.05486	0.0189	0.01636
24.2	0.02201	0.0144	0.04676	0.0162	0.01268
24.22	0.02437	0.01161	0.03687	0.01521	0.01595
24.24	0.02319	0.01347	0.04766	0.02135	0.01391
24.26	0.0283	0.01417	0.03957	0.0184	0.01738
24.28	0.01965	0.02183	0.04856	0.0189	0.01207
24.3	0.02476	0.01486	0.03687	0.01546	0.02025
24.32	0.02319	0.00813	0.01799	0.0162	0.01391
24.34	0.03184	0.01556	0.03597	0.01939	0.01554
24.36	0.02201	0.00906	0.05216	0.01644	0.01452
24.38	0.02909	0.01997	0.04406	0.01669	0.0137
24.4	0.01219	0.01556	0.03237	0.02086	0.00818
24.42	0.02044	0.01254	0.04137	0.01742	0.01452
24.44	0.03027	0.01092	0.04676	0.01178	0.01554
24.46	0.01926	0.02229	0.03147	0.01693	0.0135
24.48	0.02909	0.00882	0.03777	0.02528	0.0184
24.5	0.02358	0.01277	0.02878	0.01742	0.01656
24.52	0.02044	0.01788	0.05576	0.01227	0.0182
24.54	0.01769	0.01835	0.03507	0.01767	0.01759
24.56	0.01965	0.01301	0.05576	0.01301	0.01247
24.58	0.02044	0.01138	0.04676	0.00982	0.00941
24.6	0.03459	0.00929	0.03058	0.02135	0.01227
24.62	0.01219	0.00743	0.05755	0.01374	0.01636
24.64	0.01926	0.01417	0.05665	0.0265	0.01636
24.66	0.03223	0.01579	0.03147	0.0162	0.00961
24.68	0.03105	0.01788	0.05306	0.02012	0.01268
24.7	0.0173	0.01022	0.02518	0.01939	0.01861
24.72	0.03341	0.01347	0.06385	0.01546	0.02025
24.74	0.02555	0.02044	0.03867	0.02233	0.01697
24.76	0.0173	0.01602	0.04766	0.02405	0.01738
24.78	0.02123	0.0281	0.05755	0.0189	0.01554
24.8	0.03027	0.01811	0.05126	0.01742	0.02352
24.82	0.02712	0.0137	0.03327	0.01939	0.01534
24.84	0.0228	0.01719	0.04586	0.01448	0.01697
24.86	0.02634	0.02183	0.05216	0.02233	0.01452
24.88	0.02948	0.01997	0.04047	0.01963	0.0137
24.9	0.02869	0.01393	0.04856	0.02135	0.018
24.92	0.01612	0.01928	0.03777	0.01718	0.01656
24.94	0.03381	0.01579	0.03417	0.02675	0.01493
24.96	0.03459	0.01951	0.02968	0.02724	0.01309
24.98	0.03459	0.01904	0.04856	0.02356	0.01718
25	0.03184	0.0216	0.06115	0.02626	0.01268
25.02	0.02476	0.01904	0.03957	0.02699	0.01779
25.04	0.03538	0.01997	0.02878	0.02528	0.02945
25.06	0.04324	0.01626	0.04586	0.02086	0.02413
25.08	0.04403	0.01742	0.06924	0.0373	0.01431
25.1	0.05346	0.02044	0.04406	0.02675	0.02065
25.12	0.05149	0.02206	0.05665	0.02822	0.01902
25.14	0.04363	0.02508	0.06835	0.03877	0.02945
25.16	0.05778	0.02508	0.06025	0.03018	0.03027
25.18	0.08255	0.02926	0.05486	0.03043	0.02474
25.2	0.08373	0.03484	0.05755	0.04294	0.03211
25.22	0.08923	0.03948	0.08004	0.05129	0.04172
25.24	0.09748	0.04761	0.07464	0.0535	0.05419
25.26	0.09631	0.0569	0.08183	0.05252	0.0638
25.28	0.11203	0.04807	0.09982	0.07828	0.06994
25.3	0.11321	0.06595	0.16457	0.06994	0.08691
25.32	0.11792	0.0483	0.13219	0.08245	0.0816
25.34	0.09748	0.06688	0.15288	0.0984	0.08548
25.36	0.09631	0.06201	0.14029	0.09497	0.08712
25.38	0.08687	0.05667	0.14388	0.09816	0.07321
25.4	0.08766	0.05388	0.13669	0.09816	0.07239
25.42	0.08608	0.04575	0.16637	0.09546	0.07628
25.44	0.06564	0.05202	0.13309	0.08368	0.05562
25.46	0.07901	0.04087	0.125	0.0908	0.06012
25.48	0.06368	0.03994	0.10612	0.08319	0.06033
25.5	0.057	0.03809	0.10791	0.06331	0.05256
25.52	0.04678	0.02764	0.09083	0.06405	0.04315
25.54	0.05464	0.02856	0.08903	0.06601	0.03661
25.56	0.04796	0.02856	0.07374	0.0508	0.03967
25.58	0.05936	0.02299	0.09622	0.05276	0.02843
25.6	0.04638	0.02601	0.07284	0.04417	0.02658
25.62	0.04363	0.02694	0.07554	0.03436	0.02577
25.64	0.04403	0.02647	0.03597	0.03362	0.02597
25.66	0.04638	0.02206	0.06025	0.02675	0.02209
25.68	0.04324	0.01974	0.04227	0.03485	0.02311
25.7	0.03931	0.02415	0.07374	0.02847	0.0272
25.72	0.05149	0.02555	0.07374	0.02405	0.01738
25.74	0.03695	0.02856	0.06205	0.0216	0.02311
25.76	0.0625	0.02438	0.05036	0.02871	0.02597
25.78	0.05621	0.0216	0.06385	0.03485	0.02883
25.8	0.05818	0.0202	0.06745	0.03117	0.02924
25.82	0.05307	0.02369	0.05216	0.03239	0.02822
25.84	0.06447	0.02044	0.06924	0.03632	0.03027
25.86	0.07665	0.01672	0.06745	0.03264	0.02945
25.88	0.08451	0.03414	0.06295	0.04098	0.03395
25.9	0.06171	0.03019	0.04676	0.03755	0.03129
25.92	0.0853	0.02369	0.05576	0.04368	0.03742
25.94	0.1081	0.03669	0.08094	0.04123	0.03456
25.96	0.12421	0.03251	0.08004	0.03779	0.04315
25.98	0.15291	0.04343	0.07014	0.05178	0.05153
26	0.1816	0.03832	0.07824	0.05227	0.05828
26.02	0.20794	0.04668	0.09892	0.05521	0.06483
26.04	0.22681	0.05202	0.09442	0.07779	0.07894
26.06	0.25393	0.07571	0.14209	0.08564	0.09346
26.08	0.29717	0.08477	0.15917	0.12294	0.13538
26.1	0.33451	0.10474	0.20324	0.15902	0.15235
26.12	0.3695	0.12494	0.23291	0.17374	0.20327
26.14	0.35102	0.147	0.31205	0.22233	0.26176
26.16	0.36478	0.18439	0.38579	0.25767	0.29202
26.18	0.30975	0.19926	0.53417	0.29153	0.35133
26.2	0.31407	0.1895	0.63579	0.34528	0.37035
26.22	0.30778	0.19415	0.67086	0.40245	0.35849
26.24	0.27752	0.17789	0.60432	0.41153	0.32413
26.26	0.28105	0.15467	0.52788	0.3865	0.26524
26.28	0.26965	0.12889	0.43705	0.34724	0.25297
26.3	0.25275	0.12634	0.39209	0.30601	0.21207
26.32	0.29167	0.11356	0.31835	0.26945	0.20573
26.34	0.30975	0.11867	0.30755	0.25153	0.19243
26.36	0.33569	0.12308	0.28867	0.24589	0.19284
26.38	0.38011	0.1412	0.31745	0.22994	0.23415
26.4	0.35495	0.14793	0.40647	0.25669	0.25235
26.42	0.37382	0.17325	0.40647	0.2665	0.26994
26.44	0.39976	0.19113	0.49191	0.29841	0.30716
26.46	0.37421	0.18834	0.53058	0.34577	0.33088
26.48	0.37028	0.21528	0.52428	0.36123	0.35256
26.5	0.33884	0.21876	0.57554	0.37399	0.36544
26.52	0.30031	0.21714	0.6196	0.39288	0.35828
26.54	0.25786	0.22364	0.625	0.41595	0.34192
26.56	0.23349	0.18834	0.59622	0.42012	0.32188
26.58	0.20086	0.18672	0.55665	0.37791	0.27751
26.6	0.16431	0.20228	0.48831	0.34282	0.21902
26.62	0.14976	0.183	0.40378	0.27067	0.17219
26.64	0.12618	0.17441	0.34802	0.23951	0.1499
26.66	0.10535	0.20251	0.35252	0.21644	0.12822
26.68	0.09945	0.24686	0.33094	0.20344	0.10061
26.7	0.08294	0.30098	0.35252	0.20687	0.10082
26.72	0.08019	0.38644	0.46403	0.21497	0.09407
26.74	0.06093	0.48699	0.5	0.22454	0.09223
26.76	0.05778	0.55968	0.63759	0.2584	0.10327
26.78	0.05582	0.55806	0.73561	0.26429	0.09632
26.8	0.05739	0.52601	0.80216	0.29448	0.10675
26.82	0.06171	0.46818	0.80845	0.29129	0.09182
26.84	0.05267	0.3883	0.70953	0.28491	0.07117
26.86	0.05425	0.30632	0.51799	0.22577	0.07526
26.88	0.05031	0.21366	0.45953	0.19239	0.05706
26.9	0.03498	0.17278	0.35612	0.16859	0.0544
26.92	0.04245	0.1059	0.27158	0.11853	0.04438
26.94	0.03656	0.07315	0.15018	0.08368	0.03354
26.96	0.04245	0.06433	0.11781	0.08859	0.03129
26.98	0.04953	0.0425	0.1277	0.0562	0.03395
27	0.04324	0.03367	0.08094	0.05374	0.02904
27.02	0.04796	0.03321	0.07374	0.03485	0.02761
27.04	0.03263	0.03925	0.09083	0.03804	0.02249
27.06	0.03734	0.02717	0.04946	0.03779	0.03088
27.08	0.02909	0.03089	0.06835	0.04196	0.02802
27.1	0.04324	0.03112	0.07104	0.0454	0.02597
27.12	0.02752	0.02671	0.05845	0.03485	0.018
27.14	0.0342	0.02671	0.07014	0.02479	0.02577
27.16	0.0169	0.02508	0.06115	0.03902	0.02536
27.18	0.04835	0.0288	0.05486	0.02601	0.02945
27.2	0.03263	0.02671	0.04766	0.03092	0.02168
27.22	0.04245	0.02949	0.06565	0.02994	0.02372
27.24	0.04167	0.01974	0.08094	0.02748	0.01943
27.26	0.03813	0.02415	0.05126	0.02871	0.02147
27.28	0.03459	0.02717	0.04946	0.03018	0.03006
27.3	0.04009	0.02624	0.05036	0.02699	0.02454
27.32	0.02083	0.02555	0.05845	0.02969	0.02106
27.34	0.02162	0.01811	0.05396	0.02601	0.02168
27.36	0.03538	0.02183	0.05845	0.03092	0.02393
27.38	0.03223	0.02624	0.05396	0.02454	0.018
27.4	0.01887	0.01811	0.04946	0.02454	0.02822
27.42	0.03852	0.02206	0.04496	0.0292	0.0272
27.44	0.02752	0.02276	0.04137	0.03117	0.02638
27.46	0.03498	0.01904	0.03867	0.02994	0.01881
27.48	0.04009	0.01719	0.06295	0.03166	0.03006
27.5	0.03184	0.02067	0.07104	0.02847	0.02147
27.52	0.04206	0.02299	0.06565	0.0319	0.01922
27.54	0.03302	0.02764	0.06745	0.03043	0.02352
27.56	0.03223	0.02369	0.05036	0.02503	0.02679
27.58	0.04481	0.02392	0.06025	0.02454	0.02474
27.6	0.02987	0.02369	0.05126	0.03337	0.02904
27.62	0.03066	0.02322	0.06115	0.02699	0.02188
27.64	0.03577	0.02346	0.05935	0.02528	0.02168
27.66	0.03459	0.0202	0.03417	0.02969	0.02618
27.68	0.03145	0.03484	0.05396	0.03092	0.01779
27.7	0.03734	0.02671	0.04586	0.03166	0.0229
27.72	0.03066	0.02624	0.04047	0.02994	0.02372
27.74	0.03341	0.02253	0.03237	0.02748	0.02311
27.76	0.02594	0.02508	0.06025	0.02773	0.02474
27.78	0.02398	0.02299	0.05665	0.03141	0.02781
27.8	0.03852	0.0274	0.03147	0.03092	0.02515
27.82	0.02358	0.02578	0.04406	0.0319	0.01616
27.84	0.03813	0.01974	0.06655	0.03043	0.02372
27.86	0.03223	0.02229	0.04946	0.0319	0.01861
27.88	0.04245	0.01928	0.08633	0.02454	0.02249
27.9	0.03145	0.02322	0.05306	0.02724	0.02883
27.92	0.03341	0.0209	0.02878	0.02086	0.02515
27.94	0.03145	0.02346	0.06924	0.03288	0.02495
27.96	0.03459	0.02299	0.04766	0.02356	0.02229
27.98	0.03813	0.03205	0.06745	0.02601	0.02352
28	0.04127	0.0216	0.03777	0.03387	0.02147
28.02	0.02437	0.02299	0.05396	0.02798	0.0229
28.04	0.03381	0.02717	0.06295	0.02822	0.02536
28.06	0.02516	0.02764	0.06655	0.02945	0.0229
28.08	0.0511	0.01719	0.04676	0.02429	0.02045
28.1	0.04049	0.02276	0.04946	0.03117	0.02147
28.12	0.04403	0.03228	0.05755	0.02773	0.02045
28.14	0.04088	0.02671	0.06924	0.02699	0.02822
28.16	0.03184	0.03321	0.06565	0.02822	0.02781
28.18	0.03341	0.0209	0.07104	0.03239	0.02699
28.2	0.02987	0.01742	0.05486	0.0292	0.01656
28.22	0.03302	0.02694	0.07104	0.02626	0.02515
28.24	0.02594	0.02787	0.03417	0.02798	0.02454
28.26	0.02987	0.01951	0.05576	0.02724	0.02618
28.28	0.03145	0.01881	0.07194	0.02945	0.0319
28.3	0.04796	0.01928	0.03687	0.02994	0.02331
28.32	0.04167	0.02531	0.04047	0.03485	0.02986
28.34	0.03734	0.02322	0.04946	0.03485	0.02781
28.36	0.04285	0.0216	0.06115	0.04098	0.02761
28.38	0.03066	0.02787	0.04766	0.02847	0.01902
28.4	0.03027	0.02717	0.06115	0.0292	0.02168
28.42	0.03145	0.02253	0.05216	0.03337	0.02822
28.44	0.0342	0.03089	0.05755	0.03436	0.0274
28.46	0.03145	0.02996	0.05665	0.03288	0.02434
28.48	0.03381	0.02578	0.07194	0.03166	0.01779
28.5	0.03538	0.02508	0.05216	0.02454	0.02413
28.52	0.03498	0.02206	0.06205	0.03043	0.02536
28.54	0.03027	0.03182	0.05845	0.02798	0.02761
28.56	0.03381	0.02671	0.05396	0.0292	0.02515
28.58	0.03498	0.02415	0.06565	0.03632	0.0272
28.6	0.03892	0.0288	0.06565	0.03117	0.02843
28.62	0.03774	0.02578	0.05306	0.02748	0.03088
28.64	0.03223	0.02856	0.05126	0.02773	0.03067
28.66	0.03577	0.02555	0.04856	0.03288	0.02209
28.68	0.03498	0.01974	0.04676	0.02822	0.02352
28.7	0.04442	0.02276	0.04676	0.02479	0.02188
28.72	0.03498	0.03089	0.03957	0.02724	0.02311
28.74	0.03656	0.02926	0.06025	0.02798	0.01902
28.76	0.04009	0.02137	0.04856	0.03362	0.03027
28.78	0.0397	0.02137	0.05126	0.03141	0.01534
28.8	0.03223	0.02578	0.05935	0.02847	0.02556
28.82	0.03184	0.02996	0.05576	0.04221	0.02454
28.84	0.04167	0.02369	0.04406	0.02773	0.02781
28.86	0.03616	0.01811	0.05126	0.03092	0.02577
28.88	0.04009	0.01695	0.05486	0.02748	0.02434
28.9	0.03459	0.03089	0.07014	0.02675	0.02577
28.92	0.04324	0.02485	0.04676	0.01988	0.02638
28.94	0.03381	0.02624	0.04766	0.03411	0.02597
28.96	0.03027	0.0216	0.06295	0.03362	0.02638
28.98	0.02516	0.02624	0.06475	0.03755	0.02249
29	0.03459	0.03019	0.04586	0.0373	0.02352
29.02	0.02555	0.02415	0.05935	0.03779	0.02638
29.04	0.03027	0.01974	0.04586	0.03828	0.02393
29.06	0.02909	0.01672	0.08903	0.02994	0.02843
29.08	0.03538	0.02973	0.05036	0.03607	0.02434
29.1	0.04088	0.0216	0.06205	0.03902	0.02209
29.12	0.03616	0.01695	0.04137	0.03067	0.02781
29.14	0.0283	0.03042	0.05665	0.03583	0.02556
29.16	0.04009	0.02531	0.07374	0.03264	0.02454
29.18	0.03498	0.0202	0.04137	0.03951	0.02188
29.2	0.03774	0.03228	0.03417	0.04245	0.03129
29.22	0.03852	0.03228	0.06385	0.02798	0.03211
29.24	0.02869	0.02764	0.06924	0.03166	0.02986
29.26	0.04756	0.01951	0.06295	0.03288	0.02843
29.28	0.03538	0.02369	0.06205	0.03975	0.02883
29.3	0.02712	0.03112	0.04856	0.02896	0.02536
29.32	0.04049	0.02624	0.06745	0.0346	0.03149
29.34	0.02909	0.02346	0.05216	0.0292	0.02679
29.36	0.02673	0.0288	0.07464	0.03166	0.0274
29.38	0.03184	0.02903	0.05935	0.0319	0.02761
29.4	0.02909	0.01997	0.07644	0.02454	0.02904
29.42	0.02752	0.02322	0.06385	0.03043	0.03108
29.44	0.0456	0.02113	0.03507	0.03558	0.02945
29.46	0.03302	0.0281	0.06295	0.03755	0.02679
29.48	0.03027	0.02671	0.07284	0.04221	0.03129
29.5	0.03184	0.02369	0.03777	0.03755	0.02434
29.52	0.03577	0.02415	0.05755	0.03755	0.02597
29.54	0.05031	0.03437	0.05935	0.03877	0.02679
29.56	0.02555	0.03019	0.04676	0.03337	0.02311
29.58	0.02987	0.01997	0.04496	0.03092	0.03047
29.6	0.03223	0.02067	0.06565	0.0292	0.02434
29.62	0.04403	0.02462	0.05486	0.04025	0.02679
29.64	0.04324	0.02438	0.03507	0.03288	0.03047
29.66	0.03813	0.02624	0.06655	0.03877	0.02331
29.68	0.02673	0.02113	0.06385	0.03387	0.0227
29.7	0.04442	0.03576	0.06295	0.0346	0.02843
29.72	0.03184	0.03437	0.05486	0.03387	0.01902
29.74	0.0342	0.02508	0.05126	0.03804	0.02843
29.76	0.04363	0.02578	0.05935	0.03215	0.03333
29.78	0.03498	0.02462	0.04676	0.03337	0.02597
29.8	0.03341	0.02996	0.06924	0.03951	0.02945
29.82	0.03931	0.02787	0.05486	0.03067	0.02209
29.84	0.03734	0.03089	0.05665	0.03141	0.0319
29.86	0.03813	0.02903	0.06565	0.03706	0.02883
29.88	0.03105	0.02438	0.06745	0.03141	0.03211
29.9	0.04127	0.02183	0.03417	0.03337	0.02188
29.92	0.03263	0.02322	0.05665	0.0319	0.03027
29.94	0.03223	0.02601	0.06745	0.03018	0.03517
29.96	0.04285	0.03135	0.09083	0.03926	0.02822
29.98	0.03381	0.01695	0.05576	0.03632	0.03108
30	0.03892	0.02462	0.06835	0.0346	0.03354
30.02	0.03616	0.02833	0.06924	0.04196	0.02393
30.04	0.04245	0.02717	0.07194	0.03436	0.02843
30.06	0.03656	0.02578	0.07914	0.03166	0.02761
30.08	0.04088	0.02578	0.07104	0.03902	0.02904
30.1	0.03341	0.02555	0.06025	0.03755	0.03415
30.12	0.04403	0.03089	0.05935	0.03558	0.03333
30.14	0.04442	0.03112	0.04406	0.03436	0.02515
30.16	0.03223	0.02856	0.05216	0.03853	0.02781
30.18	0.04206	0.0274	0.06924	0.04049	0.03108
30.2	0.0397	0.02508	0.08363	0.03043	0.02883
30.22	0.03852	0.03344	0.05665	0.03239	0.02413
30.24	0.04324	0.02555	0.08183	0.0319	0.03272
30.26	0.04835	0.03042	0.04586	0.03436	0.02761
30.28	0.04678	0.03042	0.05216	0.03755	0.0319
30.3	0.02909	0.03042	0.08273	0.03092	0.02986
30.32	0.02791	0.03251	0.07824	0.03607	0.03436
30.34	0.05228	0.03484	0.06205	0.04638	0.03252
30.36	0.03852	0.02833	0.08183	0.04074	0.03476
30.38	0.03145	0.0216	0.06835	0.04074	0.0319
30.4	0.04009	0.02438	0.07464	0.03534	0.02863
30.42	0.04285	0.02647	0.07464	0.04515	0.02822
30.44	0.04009	0.02973	0.05665	0.04221	0.02393
30.46	0.04442	0.03089	0.07014	0.0319	0.02883
30.48	0.05071	0.03623	0.06025	0.03877	0.03313
30.5	0.04953	0.03646	0.07734	0.03681	0.02924
30.52	0.04442	0.03507	0.09353	0.04638	0.03292
30.54	0.04481	0.03135	0.05755	0.04	0.03456
30.56	0.03341	0.02973	0.05576	0.04221	0.02679
30.58	0.04481	0.02833	0.07284	0.03411	0.02904
30.6	0.04756	0.02949	0.06205	0.03436	0.03333
30.62	0.04481	0.03298	0.06475	0.04074	0.02822
30.64	0.03734	0.02485	0.06295	0.04515	0.03558
30.66	0.04009	0.02601	0.04946	0.04393	0.03967
30.68	0.03931	0.03158	0.08363	0.03485	0.02945
30.7	0.04914	0.02415	0.06565	0.03656	0.03763
30.72	0.04167	0.0288	0.08273	0.0373	0.0319
30.74	0.03145	0.03507	0.05396	0.03656	0.02945
30.76	0.04717	0.02996	0.06565	0.03387	0.03292
30.78	0.03538	0.03298	0.07014	0.03166	0.02986
30.8	0.03066	0.02926	0.07284	0.04172	0.03701
30.82	0.04167	0.0346	0.08363	0.03804	0.0317
30.84	0.03066	0.02996	0.07014	0.04098	0.03395
30.86	0.03931	0.03135	0.07194	0.03534	0.02618
30.88	0.03184	0.03158	0.06295	0.04687	0.03374
30.9	0.04403	0.04598	0.06655	0.04466	0.0409
30.92	0.03223	0.04691	0.07014	0.04	0.0362
30.94	0.04717	0.0425	0.09892	0.04393	0.03701
30.96	0.04245	0.04598	0.08183	0.04245	0.03579
30.98	0.03538	0.05434	0.10522	0.04982	0.03252
31	0.04756	0.04668	0.07464	0.05865	0.03906
31.02	0.04049	0.06224	0.07554	0.05325	0.04908
31.04	0.03931	0.05945	0.10522	0.0638	0.04151
31.06	0.03498	0.05109	0.08723	0.05816	0.03129
31.08	0.0452	0.04598	0.09622	0.04761	0.04049
31.1	0.04481	0.04366	0.08453	0.04393	0.0319
31.12	0.05267	0.04018	0.09802	0.05202	0.03783
31.14	0.04206	0.05063	0.07554	0.04245	0.03558
31.16	0.03931	0.04227	0.09532	0.05129	0.03476
31.18	0.03734	0.0346	0.08723	0.05006	0.03497
31.2	0.03695	0.03275	0.05576	0.05472	0.03129
31.22	0.05936	0.03716	0.06924	0.04859	0.02699
31.24	0.03774	0.0353	0.06475	0.04442	0.0409
31.26	0.04245	0.03437	0.08273	0.03706	0.03824
31.28	0.04088	0.03344	0.06115	0.04319	0.02618
31.3	0.05778	0.0346	0.09083	0.04172	0.03313
31.32	0.04245	0.03344	0.07104	0.04221	0.03579
31.34	0.04481	0.03716	0.06295	0.04393	0.03497
31.36	0.04206	0.03507	0.05396	0.03018	0.03763
31.38	0.0397	0.03321	0.07104	0.04245	0.03108
31.4	0.04756	0.0353	0.08363	0.04933	0.03906
31.42	0.04638	0.03971	0.04406	0.04147	0.03292
31.44	0.04049	0.03065	0.07284	0.04393	0.03885
31.46	0.04127	0.04064	0.07284	0.0481	0.03476
31.48	0.03538	0.04459	0.05755	0.03583	0.03558
31.5	0.0511	0.03623	0.06205	0.03804	0.0409
31.52	0.05267	0.0346	0.06475	0.03804	0.03252
31.54	0.03616	0.02996	0.06115	0.04025	0.03804
31.56	0.04363	0.03228	0.05845	0.04712	0.03231
31.58	0.04442	0.03553	0.08094	0.0427	0.03804
31.6	0.03616	0.03414	0.07644	0.04196	0.03374
31.62	0.0625	0.03437	0.04676	0.04221	0.03517
31.64	0.03695	0.03135	0.08273	0.04098	0.0454
31.66	0.04088	0.03809	0.07104	0.04049	0.03108
31.68	0.04245	0.03971	0.07554	0.04736	0.03497
31.7	0.04756	0.03089	0.05306	0.03583	0.03538
31.72	0.04206	0.03182	0.05845	0.0454	0.03027
31.74	0.05228	0.03414	0.07914	0.04564	0.03701
31.76	0.04874	0.03251	0.06115	0.03779	0.03292
31.78	0.03931	0.03414	0.07374	0.04245	0.04499
31.8	0.05149	0.03019	0.07014	0.04859	0.03906
31.82	0.04324	0.03414	0.04766	0.03362	0.0364
31.84	0.02948	0.03739	0.08903	0.03779	0.02781
31.86	0.0456	0.03484	0.05216	0.04049	0.03272
31.88	0.03813	0.03437	0.04137	0.03853	0.03701
31.9	0.04756	0.03321	0.07554	0.04123	0.03006
31.92	0.04796	0.03321	0.06475	0.04025	0.03292
31.94	0.04796	0.02833	0.08363	0.04172	0.02904
31.96	0.03498	0.0281	0.03867	0.03583	0.03415
31.98	0.04914	0.03693	0.07014	0.03264	0.03824
32	0.04324	0.02531	0.06115	0.03656	0.03845
32.02	0.04403	0.03925	0.06205	0.04172	0.03374
32.04	0.04874	0.03832	0.04946	0.04663	0.03845
32.06	0.04638	0.03994	0.07734	0.0454	0.03661
32.08	0.05542	0.02601	0.07374	0.03632	0.03129
32.1	0.04678	0.02949	0.07554	0.04	0.03415
32.12	0.0452	0.03367	0.04946	0.03656	0.03108
32.14	0.03145	0.03344	0.07014	0.0454	0.03579
32.16	0.04717	0.03414	0.06835	0.04442	0.0317
32.18	0.04324	0.03902	0.08004	0.04245	0.03313
32.2	0.04717	0.03553	0.07194	0.04908	0.03395
32.22	0.04167	0.03298	0.04856	0.0481	0.03088
32.24	0.04796	0.03669	0.06475	0.04417	0.03824
32.26	0.04599	0.03739	0.07464	0.03951	0.04806
32.28	0.03381	0.03275	0.08543	0.03387	0.03088
32.3	0.04167	0.03553	0.04586	0.04245	0.03456
32.32	0.05818	0.02949	0.06475	0.04687	0.02904
32.34	0.04678	0.03112	0.06565	0.04957	0.03804
32.36	0.04285	0.03205	0.07284	0.0535	0.03926
32.38	0.06211	0.03902	0.06924	0.04172	0.03763
32.4	0.06132	0.03739	0.06205	0.04761	0.03395
32.42	0.03538	0.03298	0.06655	0.05055	0.03742
32.44	0.03538	0.03576	0.05396	0.04294	0.03681
32.46	0.05975	0.0346	0.08094	0.04613	0.03865
32.48	0.06447	0.0274	0.07734	0.05153	0.03763
32.5	0.04481	0.0353	0.06745	0.05448	0.03067
32.52	0.04324	0.03275	0.07554	0.04663	0.0409
32.54	0.04167	0.03994	0.07284	0.04883	0.03395
32.56	0.0452	0.03785	0.08543	0.04344	0.03538
32.58	0.04599	0.0346	0.06565	0.05374	0.03108
32.6	0.04796	0.03576	0.06205	0.04613	0.03865
32.62	0.04442	0.03391	0.06924	0.04859	0.03742
32.64	0.04835	0.03019	0.06475	0.04908	0.03783
32.66	0.05189	0.03205	0.07014	0.04687	0.03313
32.68	0.04796	0.0288	0.06025	0.04883	0.03211
32.7	0.05778	0.03832	0.07104	0.0481	0.03845
32.72	0.04599	0.03553	0.08094	0.05153	0.04438
32.74	0.03852	0.04041	0.07554	0.05055	0.04233
32.76	0.06329	0.0353	0.06115	0.04393	0.04029
32.78	0.0452	0.03576	0.07104	0.04196	0.03579
32.8	0.0456	0.03716	0.08543	0.05252	0.03067
32.82	0.05739	0.03367	0.07284	0.0508	0.03926
32.84	0.05071	0.036	0.07554	0.04613	0.04479
32.86	0.04796	0.03762	0.08094	0.04908	0.04601
32.88	0.05857	0.04296	0.07104	0.04663	0.03885
32.9	0.06447	0.03832	0.07104	0.04859	0.03415
32.92	0.05818	0.0346	0.09712	0.05423	0.04131
32.94	0.05267	0.03878	0.06745	0.04	0.04131
32.96	0.04835	0.03762	0.09802	0.05301	0.04294
32.98	0.05071	0.03925	0.07284	0.04859	0.03681
33	0.05896	0.03414	0.04856	0.04515	0.04499
33.02	0.04599	0.03902	0.06655	0.04	0.04867
33.04	0.03852	0.04296	0.06835	0.05104	0.05092
33.06	0.06525	0.04389	0.06924	0.0508	0.04622
33.08	0.03616	0.03971	0.06025	0.04883	0.03906
33.1	0.05818	0.03623	0.06655	0.04613	0.04376
33.12	0.03459	0.04203	0.10162	0.06331	0.03701
33.14	0.05031	0.0346	0.10342	0.06233	0.04888
33.16	0.05346	0.03089	0.09353	0.05472	0.0411
33.18	0.05975	0.03832	0.07284	0.05301	0.04335
33.2	0.04717	0.03878	0.09173	0.05227	0.04969
33.22	0.03381	0.036	0.06835	0.05055	0.05051
33.24	0.05975	0.03298	0.07734	0.05276	0.03845
33.26	0.05542	0.0432	0.08993	0.05055	0.0456
33.28	0.05739	0.04343	0.08993	0.05939	0.05378
33.3	0.04874	0.03367	0.09173	0.05448	0.0454
33.32	0.05189	0.03925	0.09442	0.05031	0.04356
33.34	0.04403	0.04041	0.06745	0.04613	0.03947
33.36	0.04088	0.03042	0.08004	0.04982	0.03845
33.38	0.03263	0.04366	0.06924	0.06356	0.04151
33.4	0.05267	0.03855	0.07194	0.03804	0.03599
33.42	0.05857	0.03716	0.06745	0.04712	0.04703
33.44	0.05896	0.04273	0.07644	0.05055	0.03845
33.46	0.05896	0.03484	0.07464	0.04883	0.04213
33.48	0.04127	0.03902	0.08004	0.0454	0.04663
33.5	0.03263	0.03158	0.06385	0.05129	0.03865
33.52	0.05503	0.03391	0.06385	0.05865	0.04376
33.54	0.06132	0.036	0.08813	0.05595	0.04315
33.56	0.05464	0.04436	0.09083	0.05546	0.03804
33.58	0.05189	0.03623	0.07734	0.04859	0.04663
33.6	0.057	0.03878	0.07464	0.04098	0.04356
33.62	0.06132	0.03739	0.06924	0.05227	0.04397
33.64	0.04992	0.03878	0.06385	0.04957	0.04376
33.66	0.04442	0.03809	0.05486	0.0508	0.03579
33.68	0.05778	0.03391	0.07284	0.04074	0.0499
33.7	0.04009	0.0418	0.06835	0.05104	0.03967
33.72	0.04914	0.0483	0.06924	0.04221	0.03885
33.74	0.04835	0.03739	0.07734	0.05129	0.04724
33.76	0.05149	0.03275	0.06655	0.04859	0.03906
33.78	0.04835	0.0346	0.07194	0.05816	0.0411
33.8	0.04167	0.02903	0.06295	0.04613	0.04847
33.82	0.05031	0.0425	0.06835	0.05644	0.04601
33.84	0.0511	0.0432	0.07104	0.05374	0.04622
33.86	0.05621	0.03693	0.08813	0.05939	0.0499
33.88	0.04009	0.04645	0.06025	0.04196	0.04294
33.9	0.04638	0.03925	0.08004	0.05153	0.04029
33.92	0.06918	0.03739	0.08094	0.0562	0.03845
33.94	0.04717	0.04714	0.06835	0.05129	0.03926
33.96	0.06171	0.04111	0.06924	0.04589	0.0364
33.98	0.05149	0.04389	0.06115	0.04883	0.04274
34	0.06093	0.03902	0.06745	0.03706	0.0501
34.02	0.05031	0.03878	0.06655	0.0481	0.03967
34.04	0.04717	0.04412	0.09353	0.05178	0.04581
34.06	0.05542	0.04552	0.06924	0.04221	0.04049
34.08	0.05778	0.03182	0.07644	0.05571	0.04008
34.1	0.04835	0.05086	0.07014	0.06037	0.04519
34.12	0.05464	0.03785	0.05845	0.05571	0.04601
34.14	0.05936	0.04529	0.09532	0.05325	0.04315
34.16	0.04835	0.04784	0.06655	0.05153	0.04008
34.18	0.05346	0.04412	0.07914	0.05644	0.03947
34.2	0.04992	0.04412	0.04496	0.05374	0.03947
34.22	0.0511	0.03785	0.08993	0.05399	0.04417
34.24	0.05936	0.04645	0.09173	0.05031	0.04663
34.26	0.05542	0.0432	0.08993	0.05374	0.04663
34.28	0.05307	0.04691	0.08273	0.05153	0.05092
34.3	0.04835	0.04854	0.07644	0.05644	0.03497
34.32	0.05818	0.03298	0.08813	0.05153	0.05133
34.34	0.05936	0.03785	0.06924	0.05767	0.03824
34.36	0.05189	0.03135	0.09353	0.05644	0.04458
34.38	0.05031	0.04134	0.09712	0.06552	0.05072
34.4	0.04206	0.04087	0.08094	0.05129	0.04928
34.42	0.06053	0.03832	0.07194	0.04294	0.04744
34.44	0.04835	0.03971	0.09083	0.0562	0.04499
34.46	0.06289	0.03971	0.07644	0.06061	0.0454
34.48	0.06289	0.04018	0.06205	0.05939	0.04172
34.5	0.05425	0.04041	0.07914	0.05546	0.04192
34.52	0.057	0.03971	0.08993	0.0589	0.04888
34.54	0.06211	0.04157	0.07104	0.06454	0.04703
34.56	0.06171	0.04366	0.09442	0.05669	0.05174
34.58	0.05503	0.04877	0.07914	0.05448	0.04376
34.6	0.04324	0.04087	0.09712	0.04834	0.05072
34.62	0.05346	0.03716	0.07014	0.05448	0.0544
34.64	0.07154	0.03971	0.07104	0.05276	0.04151
34.66	0.05149	0.0497	0.05845	0.04785	0.04479
34.68	0.05189	0.04389	0.06295	0.05104	0.05358
34.7	0.04953	0.04366	0.08004	0.05939	0.04806
34.72	0.04403	0.0418	0.07644	0.04982	0.04008
34.74	0.06564	0.04087	0.09353	0.06012	0.04601
34.76	0.05031	0.03576	0.10342	0.05742	0.04601
34.78	0.06132	0.04993	0.05576	0.05448	0.03885
34.8	0.05857	0.04529	0.09802	0.05767	0.04274
34.82	0.05818	0.04459	0.06385	0.0562	0.04315
34.84	0.06053	0.0418	0.07914	0.05571	0.04663
34.86	0.05778	0.04227	0.07824	0.05423	0.04213
34.88	0.05307	0.04947	0.04766	0.05423	0.04581
34.9	0.0566	0.04482	0.06295	0.04957	0.03926
34.92	0.05818	0.04691	0.08004	0.05595	0.03497
34.94	0.05385	0.03762	0.08004	0.0562	0.04335
34.96	0.04638	0.0418	0.06745	0.05571	0.03988
34.98	0.04992	0.04273	0.07194	0.04982	0.04131
35	0.04442	0.03158	0.07824	0.05301	0.04642
35.02	0.04403	0.04018	0.09532	0.05914	0.04888
35.04	0.05857	0.04087	0.07734	0.04957	0.04785
35.06	0.06879	0.04157	0.06745	0.05644	0.04519
35.08	0.05149	0.0425	0.06565	0.0616	0.04417
35.1	0.05621	0.03925	0.08363	0.05791	0.0544
35.12	0.06643	0.04552	0.07554	0.06209	0.04315
35.14	0.06211	0.04157	0.08633	0.05693	0.04376
35.16	0.05739	0.03669	0.07374	0.06037	0.04867
35.18	0.04992	0.03785	0.08273	0.05497	0.04847
35.2	0.05818	0.04273	0.08453	0.0589	0.04765
35.22	0.04914	0.03739	0.08004	0.0589	0.04683
35.24	0.0566	0.03902	0.08453	0.06037	0.04274
35.26	0.05031	0.0418	0.07824	0.0616	0.04724
35.28	0.06958	0.0425	0.08723	0.06626	0.04376
35.3	0.04874	0.04041	0.08004	0.0562	0.05256
35.32	0.05542	0.04575	0.06475	0.0616	0.0409
35.34	0.05818	0.04552	0.08993	0.06184	0.05685
35.36	0.0511	0.04552	0.09173	0.05521	0.04888
35.38	0.05739	0.04064	0.04856	0.0535	0.04397
35.4	0.04756	0.04412	0.10612	0.05767	0.04397
35.42	0.06486	0.0497	0.06565	0.05546	0.04356
35.44	0.05621	0.04668	0.08543	0.05423	0.05194
35.46	0.06368	0.04041	0.06205	0.0584	0.05358
35.48	0.06958	0.04412	0.08273	0.0562	0.04642
35.5	0.06486	0.04645	0.06835	0.05571	0.04458
35.52	0.05818	0.03994	0.07734	0.06503	0.04622
35.54	0.0625	0.05016	0.06565	0.05497	0.04888
35.56	0.06289	0.04505	0.06205	0.05718	0.04683
35.58	0.057	0.04529	0.08903	0.06699	0.0544
35.6	0.06053	0.0418	0.10522	0.05202	0.04376
35.62	0.04678	0.05063	0.08813	0.05571	0.04928
35.64	0.06289	0.04111	0.07374	0.07141	0.04581
35.66	0.05778	0.0418	0.08993	0.06429	0.04867
35.68	0.06486	0.04343	0.06385	0.06331	0.04131
35.7	0.06958	0.04111	0.06205	0.06233	0.04765
35.72	0.0566	0.04134	0.07914	0.0535	0.05481
35.74	0.05542	0.04273	0.07194	0.0562	0.05112
35.76	0.05582	0.04111	0.08183	0.05816	0.04008
35.78	0.06171	0.05783	0.08903	0.0638	0.05603
35.8	0.06289	0.05132	0.08094	0.05865	0.04928
35.82	0.05464	0.0353	0.07914	0.04785	0.04826
35.84	0.05464	0.04575	0.09712	0.06552	0.05562
35.86	0.06447	0.04598	0.08633	0.05546	0.05194
35.88	0.05896	0.05086	0.09802	0.05644	0.04826
35.9	0.06289	0.05574	0.08453	0.05276	0.05665
35.92	0.06564	0.04111	0.08723	0.06675	0.05112
35.94	0.068	0.04761	0.09622	0.05963	0.05112
35.96	0.05503	0.04366	0.08273	0.05791	0.04928
35.98	0.04992	0.04784	0.07734	0.06577	0.05174
36	0.07704	0.04529	0.07914	0.06871	0.0593
36.02	0.06289	0.05132	0.08273	0.06209	0.04908
36.04	0.08058	0.04691	0.07464	0.06577	0.06115
36.06	0.0566	0.05643	0.11151	0.06061	0.05685
36.08	0.06918	0.04714	0.06924	0.05865	0.05869
36.1	0.06447	0.04041	0.08453	0.06675	0.05419
36.12	0.06918	0.05643	0.09982	0.05399	0.05685
36.14	0.07547	0.04923	0.08453	0.06233	0.06094
36.16	0.06407	0.05295	0.07284	0.06994	0.05481
36.18	0.0739	0.05225	0.10791	0.07018	0.04622
36.2	0.05936	0.04366	0.07644	0.07043	0.05112
36.22	0.0625	0.0432	0.08094	0.05472	0.04928
36.24	0.07429	0.049	0.09442	0.0665	0.05685
36.26	0.05267	0.05388	0.09982	0.05644	0.05542
36.28	0.06643	0.05132	0.09892	0.06479	0.05112
36.3	0.06997	0.04412	0.05216	0.06675	0.04458
36.32	0.06958	0.04807	0.08363	0.06798	0.05419
36.34	0.06761	0.05272	0.08273	0.06748	0.05624
36.36	0.05149	0.04877	0.07374	0.05031	0.05051
36.38	0.07704	0.04529	0.08363	0.07509	0.05358
36.4	0.07272	0.03971	0.09083	0.0589	0.05297
36.42	0.06014	0.04598	0.08004	0.0692	0.05256
36.44	0.07351	0.03669	0.09173	0.06012	0.04724
36.46	0.05228	0.05156	0.09802	0.06773	0.05603
36.48	0.06918	0.04459	0.06295	0.07387	0.05215
36.5	0.05542	0.04505	0.09353	0.06331	0.05153
36.52	0.0739	0.05388	0.06655	0.06503	0.05501
36.54	0.05936	0.05109	0.07734	0.06184	0.05828
36.56	0.06879	0.05109	0.09353	0.06724	0.05542
36.58	0.06093	0.04923	0.06924	0.06675	0.05787
36.6	0.05582	0.04784	0.08363	0.05129	0.05746
36.62	0.07233	0.05156	0.08453	0.06307	0.05562
36.64	0.07075	0.0418	0.08453	0.06405	0.0544
36.66	0.07075	0.04459	0.11241	0.06429	0.04867
36.68	0.07193	0.04436	0.08993	0.06626	0.05317
36.7	0.06879	0.05016	0.08543	0.07166	0.05072
36.72	0.06958	0.04784	0.08903	0.06601	0.0593
36.74	0.06525	0.05295	0.09712	0.06748	0.0546
36.76	0.07115	0.03855	0.10791	0.06724	0.05235
36.78	0.07508	0.04598	0.07824	0.06454	0.05276
36.8	0.07547	0.03762	0.08993	0.06429	0.04908
36.82	0.06918	0.04784	0.08543	0.07656	0.05992
36.84	0.05621	0.05458	0.10432	0.07411	0.05215
36.86	0.05778	0.05318	0.09982	0.06577	0.05378
36.88	0.06604	0.05109	0.08543	0.07043	0.06135
36.9	0.08412	0.0569	0.06205	0.06626	0.04867
36.92	0.07154	0.04621	0.08993	0.06699	0.0544
36.94	0.07547	0.04134	0.07734	0.07117	0.05235
36.96	0.06643	0.05132	0.09622	0.06503	0.06196
36.98	0.08451	0.05179	0.07554	0.06528	0.06033
37	0.07193	0.04111	0.08453	0.06896	0.0544
37.02	0.08569	0.05318	0.11331	0.07853	0.05808
37.04	0.06368	0.05016	0.10971	0.06405	0.05849
37.06	0.07233	0.04645	0.10612	0.0665	0.06176
37.08	0.07744	0.04784	0.09353	0.06307	0.05992
37.1	0.07154	0.05109	0.10342	0.06184	0.06524
37.12	0.06329	0.05341	0.08273	0.06994	0.05624
37.14	0.07429	0.04621	0.08903	0.06773	0.0591
37.16	0.06761	0.05388	0.10971	0.07337	0.0638
37.18	0.07862	0.05318	0.10612	0.07215	0.06012
37.2	0.08412	0.04761	0.10522	0.07779	0.06135
37.22	0.08019	0.05016	0.10701	0.06454	0.05603
37.24	0.08687	0.04761	0.10072	0.07828	0.06442
37.26	0.07233	0.05039	0.10072	0.0611	0.05828
37.28	0.07429	0.04645	0.08723	0.08515	0.06196
37.3	0.06368	0.05411	0.10342	0.07264	0.06462
37.32	0.07862	0.04714	0.07914	0.07117	0.0546
37.34	0.06329	0.04993	0.08993	0.06307	0.06524
37.36	0.07508	0.0483	0.07824	0.07387	0.0636
37.38	0.08058	0.0497	0.10252	0.07141	0.0589
37.4	0.07626	0.05527	0.10342	0.0616	0.04601
37.42	0.06879	0.05086	0.09353	0.07607	0.05706
37.44	0.07665	0.03623	0.07374	0.06847	0.05746
37.46	0.08884	0.05365	0.07914	0.07215	0.05787
37.48	0.07036	0.05109	0.08993	0.07534	0.05072
37.5	0.07744	0.05272	0.09892	0.07828	0.06278
37.52	0.08373	0.05272	0.08453	0.06233	0.05399
37.54	0.0794	0.04923	0.08363	0.06577	0.06851
37.56	0.06918	0.049	0.08363	0.06405	0.06176
37.58	0.07783	0.05458	0.07914	0.07951	0.0638
37.6	0.07351	0.0497	0.08183	0.06798	0.06564
37.62	0.08019	0.04598	0.07644	0.06528	0.0544
37.64	0.06604	0.05202	0.10701	0.07485	0.06646
37.66	0.0739	0.05829	0.1286	0.0692	0.05624
37.68	0.07429	0.05806	0.07644	0.06331	0.06012
37.7	0.0853	0.0483	0.09802	0.06994	0.05828
37.72	0.07469	0.05109	0.09173	0.06798	0.06258
37.74	0.08058	0.05086	0.09892	0.07362	0.06524
37.76	0.06918	0.05132	0.07644	0.06724	0.05808
37.78	0.10299	0.06131	0.10701	0.07067	0.06053
37.8	0.07036	0.05481	0.09892	0.07632	0.05194
37.82	0.07665	0.04947	0.09532	0.07681	0.06053
37.84	0.08726	0.05202	0.10701	0.06503	0.05644
37.86	0.07547	0.05667	0.09263	0.0692	0.06524
37.88	0.0794	0.05968	0.09892	0.07067	0.06421
37.9	0.08648	0.05458	0.08903	0.07387	0.0636
37.92	0.07626	0.05388	0.07824	0.05914	0.06401
37.94	0.08766	0.05225	0.08903	0.07018	0.05971
37.96	0.07862	0.0569	0.10432	0.07411	0.05685
37.98	0.08491	0.05458	0.1205	0.07632	0.06933
38	0.09631	0.05225	0.08273	0.06528	0.06544
38.02	0.07862	0.05945	0.11151	0.0719	0.06442
38.04	0.0794	0.05272	0.08633	0.08736	0.0589
38.06	0.06604	0.05806	0.10072	0.07387	0.06748
38.08	0.10024	0.06781	0.10432	0.08221	0.06155
38.1	0.08373	0.05132	0.10791	0.0746	0.06319
38.12	0.07744	0.05365	0.09622	0.07436	0.07096
38.14	0.09513	0.05574	0.10612	0.07387	0.0683
38.16	0.08215	0.05411	0.10522	0.07166	0.07321
38.18	0.08648	0.0497	0.09712	0.07975	0.07239
38.2	0.0908	0.05736	0.08543	0.08221	0.06973
38.22	0.08884	0.05852	0.09892	0.08785	0.06708
38.24	0.09513	0.0555	0.10342	0.07877	0.06074
38.26	0.09277	0.05783	0.11421	0.07632	0.07587
38.28	0.09473	0.05272	0.10791	0.07534	0.07853
38.3	0.0967	0.05876	0.09892	0.08294	0.07178
38.32	0.10299	0.05643	0.10701	0.0881	0.0728
38.34	0.09591	0.0562	0.1259	0.08491	0.07975
38.36	0.11557	0.05365	0.10342	0.08613	0.07975
38.38	0.1077	0.05667	0.09173	0.08834	0.08078
38.4	0.12618	0.06015	0.08363	0.08098	0.09018
38.42	0.12028	0.07292	0.10072	0.09669	0.08978
38.44	0.12343	0.0634	0.11601	0.1038	0.08548
38.46	0.13443	0.06781	0.10701	0.09301	0.09755
38.48	0.13836	0.07501	0.08543	0.09546	0.0953
38.5	0.12775	0.06828	0.10881	0.10724	0.10327
38.52	0.13954	0.07315	0.1223	0.10847	0.10389
38.54	0.13601	0.08407	0.1295	0.11288	0.10879
38.56	0.14976	0.07873	0.16547	0.1362	0.11759
38.58	0.13286	0.07733	0.14748	0.12736	0.10348
38.6	0.13601	0.07966	0.16187	0.12957	0.11207
38.62	0.1423	0.07803	0.15108	0.12932	0.11452
38.64	0.13601	0.07664	0.14748	0.12221	0.11432
38.66	0.14544	0.08128	0.15198	0.13006	0.11656
38.68	0.14308	0.09034	0.14568	0.12	0.12106
38.7	0.13876	0.07826	0.16097	0.11558	0.11186
38.72	0.12814	0.07873	0.13759	0.11632	0.13211
38.74	0.13915	0.07548	0.17266	0.12074	0.11738
38.76	0.12657	0.0778	0.15468	0.13153	0.10675
38.78	0.14741	0.08384	0.13309	0.11779	0.0955
38.8	0.13561	0.08244	0.1268	0.11681	0.09918
38.82	0.13247	0.08453	0.14388	0.11485	0.11534
38.84	0.1364	0.07757	0.17086	0.11141	0.11104
38.86	0.15134	0.08105	0.1241	0.11288	0.10777
38.88	0.13679	0.07524	0.15108	0.1173	0.10798
38.9	0.12932	0.07408	0.16097	0.11804	0.10511
38.92	0.1305	0.06921	0.15108	0.1254	0.09795
38.94	0.13483	0.06804	0.11781	0.12172	0.11493
38.96	0.13168	0.06526	0.14478	0.12785	0.10757
38.98	0.14976	0.06897	0.14388	0.12957	0.09182
39	0.13325	0.07362	0.13849	0.11436	0.10777
39.02	0.13719	0.07269	0.13849	0.11264	0.08712
39.04	0.14269	0.0634	0.1232	0.11681	0.10654
39.06	0.14151	0.06642	0.11781	0.11853	0.09141
39.08	0.14072	0.07292	0.1259	0.10675	0.08998
39.1	0.13483	0.06642	0.14029	0.1065	0.1045
39.12	0.14308	0.06944	0.1277	0.11092	0.09591
39.14	0.14858	0.07919	0.11511	0.10577	0.09223
39.16	0.14112	0.0706	0.11691	0.11951	0.09182
39.18	0.14623	0.06781	0.1268	0.10797	0.091
39.2	0.16156	0.06386	0.1205	0.10405	0.09264
39.22	0.1419	0.07408	0.13579	0.1011	0.1
39.24	0.15487	0.0634	0.10522	0.10184	0.10389
39.26	0.15369	0.06247	0.14029	0.11043	0.10757
39.28	0.15527	0.07431	0.14568	0.12491	0.10286
39.3	0.15959	0.07594	0.13129	0.11215	0.09018
39.32	0.15016	0.07478	0.14928	0.1173	0.09305
39.34	0.15605	0.0836	0.11781	0.12417	0.10532
39.36	0.17964	0.08268	0.13309	0.11681	0.09284
39.38	0.17217	0.07571	0.14748	0.12147	0.1045
39.4	0.20047	0.07408	0.1286	0.11337	0.10798
39.42	0.18789	0.07733	0.14838	0.11485	0.10695
39.44	0.21423	0.07199	0.13759	0.13767	0.10798
39.46	0.21777	0.08082	0.13939	0.12515	0.11595
39.48	0.19536	0.07524	0.13579	0.12761	0.11554
39.5	0.23506	0.0785	0.14748	0.14061	0.12965
39.52	0.24135	0.0994	0.15827	0.1335	0.11902
39.54	0.24489	0.08941	0.17446	0.14945	0.13374
39.56	0.2728	0.09522	0.17986	0.1416	0.1362
39.58	0.2673	0.09545	0.15108	0.14724	0.16319
39.6	0.28616	0.11658	0.18525	0.14994	0.16892
39.62	0.32626	0.11681	0.20683	0.16	0.18753
39.64	0.31053	0.14306	0.22212	0.1973	0.21207
39.66	0.3184	0.14515	0.26349	0.22233	0.23742
39.68	0.31171	0.17023	0.27878	0.25791	0.28916
39.7	0.32744	0.18718	0.27968	0.26675	0.32659
39.72	0.3298	0.19206	0.35971	0.30552	0.39182
39.74	0.31093	0.22039	0.40288	0.36663	0.43701
39.76	0.32665	0.22178	0.44874	0.40834	0.46994
39.78	0.31564	0.22132	0.43975	0.44491	0.46871
39.8	0.31682	0.21784	0.46313	0.46209	0.45542
39.82	0.31958	0.20437	0.42176	0.46896	0.41656
39.84	0.307	0.18788	0.42896	0.46061	0.39325
39.86	0.32351	0.18277	0.41367	0.40245	0.35031
39.88	0.30189	0.16767	0.38669	0.37301	0.32597
39.9	0.32154	0.15536	0.36781	0.33153	0.2953
39.92	0.30739	0.13562	0.32194	0.32859	0.26421
39.94	0.28105	0.147	0.27608	0.30356	0.23701
39.96	0.29953	0.12541	0.2536	0.27239	0.22515
39.98	0.27398	0.12355	0.26259	0.24932	0.20123
40	0.27005	0.12378	0.23561	0.22061	0.18834
40.02	0.28066	0.11426	0.20953	0.20712	0.17955
40.04	0.25432	0.1124	0.20863	0.18405	0.18303
40.06	0.27869	0.11426	0.22392	0.19632	0.19243
40.08	0.2673	0.11844	0.22392	0.19411	0.191
40.1	0.23428	0.1131	0.2473	0.18601	0.18425
40.12	0.25079	0.12587	0.21763	0.21251	0.21391
40.14	0.25943	0.12634	0.26799	0.20417	0.20143
40.16	0.24607	0.12564	0.22842	0.20344	0.20757
40.18	0.2331	0.13888	0.25	0.20172	0.21534
40.2	0.22366	0.13957	0.2491	0.21374	0.23906
40.22	0.20676	0.14004	0.28058	0.2292	0.23926
40.24	0.20676	0.13841	0.26259	0.25006	0.25194
40.26	0.19182	0.13702	0.31745	0.24638	0.25767
40.28	0.19536	0.14027	0.29496	0.26822	0.22904
40.3	0.19064	0.12773	0.29227	0.24098	0.21881
40.32	0.18436	0.1189	0.23291	0.25252	0.19959
40.34	0.17846	0.12401	0.29137	0.22258	0.18814
40.36	0.16509	0.11194	0.24191	0.19583	0.18793
40.38	0.15998	0.11101	0.2464	0.18847	0.17301
40.4	0.14505	0.1059	0.24101	0.18871	0.15992
40.42	0.14898	0.08941	0.19694	0.16957	0.14376
40.44	0.16785	0.09104	0.19155	0.15681	0.13129
40.46	0.16195	0.09707	0.16817	0.14847	0.12618
40.48	0.15212	0.08546	0.19245	0.14675	0.12025
40.5	0.14937	0.08593	0.15827	0.15313	0.10757
40.52	0.1419	0.08778	0.14838	0.14773	0.12025
40.54	0.14505	0.07919	0.16367	0.14822	0.10961
40.56	0.12972	0.07455	0.13399	0.12982	0.11922
40.58	0.14701	0.07989	0.13939	0.12417	0.11432
40.6	0.12775	0.07687	0.13579	0.12466	0.09571
40.62	0.13247	0.0836	0.10791	0.11411	0.10061
40.64	0.13247	0.06758	0.15288	0.11509	0.08937
40.66	0.11989	0.07153	0.11781	0.11362	0.091
40.68	0.12814	0.07315	0.11601	0.10577	0.09591
40.7	0.11557	0.07431	0.1241	0.10871	0.08875
40.72	0.11714	0.06804	0.13939	0.09153	0.10205
40.74	0.11517	0.06479	0.1223	0.10994	0.09243
40.76	0.12697	0.07269	0.13129	0.11141	0.08855
40.78	0.12539	0.05992	0.14119	0.10012	0.09202
40.8	0.12343	0.06386	0.1259	0.09546	0.09059
40.82	0.12854	0.07013	0.11511	0.11043	0.09918
40.84	0.12775	0.05968	0.1196	0.10822	0.08568
40.86	0.10417	0.06201	0.11331	0.10135	0.08671
40.88	0.09866	0.06503	0.10701	0.10307	0.08384
40.9	0.10417	0.06015	0.1277	0.10331	0.07935
40.92	0.12697	0.05968	0.10432	0.09252	0.08139
40.94	0.11439	0.06363	0.10971	0.0962	0.0816
40.96	0.11596	0.07153	0.1196	0.09571	0.09039
40.98	0.09788	0.06479	0.1277	0.0984	0.07955
41	0.13011	0.06921	0.11421	0.09791	0.08487
41.02	0.11675	0.07153	0.11331	0.09178	0.07342
41.04	0.10574	0.05852	0.13759	0.0984	0.08241
41.06	0.09631	0.06503	0.1196	0.09595	0.07648
41.08	0.11714	0.06549	0.13219	0.1016	0.09305
41.1	0.12343	0.06781	0.11421	0.08785	0.0726
41.12	0.09552	0.0706	0.125	0.10945	0.08691
41.14	0.1136	0.0706	0.13669	0.10479	0.09427
41.16	0.10417	0.07269	0.11331	0.10577	0.08344
41.18	0.10181	0.07524	0.09802	0.10307	0.08568
41.2	0.10731	0.06758	0.11331	0.10528	0.08712
41.22	0.11164	0.0706	0.1304	0.08859	0.07996
41.24	0.11006	0.05922	0.11421	0.09791	0.0816
41.26	0.10849	0.0627	0.1268	0.10601	0.08507
41.28	0.10024	0.07083	0.1304	0.10405	0.09755
41.3	0.11675	0.06572	0.1232	0.10528	0.08712
41.32	0.10535	0.06433	0.13849	0.10233	0.08425
41.34	0.10338	0.06874	0.09712	0.10012	0.08262
41.36	0.1309	0.07501	0.10881	0.10037	0.09632
41.38	0.11439	0.06201	0.09892	0.11681	0.07771
41.4	0.10456	0.06897	0.10881	0.10012	0.08262
41.42	0.11792	0.0699	0.10791	0.10528	0.09427
41.44	0.12264	0.07385	0.1241	0.1065	0.08589
41.46	0.12539	0.0706	0.11781	0.1065	0.09611
41.48	0.12539	0.07013	0.10522	0.10822	0.08262
41.5	0.09513	0.06224	0.1196	0.09546	0.09366
41.52	0.11124	0.0641	0.10072	0.10454	0.08957
41.54	0.12421	0.06526	0.11781	0.10479	0.09284
41.56	0.13404	0.06294	0.13219	0.10699	0.08405
41.58	0.09473	0.06967	0.11871	0.1038	0.08978
41.6	0.10613	0.06688	0.08004	0.10429	0.08834
41.62	0.11203	0.07548	0.14209	0.0989	0.08916
41.64	0.11281	0.07571	0.1277	0.10405	0.08323
41.66	0.11439	0.07362	0.125	0.10699	0.08753
41.68	0.10731	0.06456	0.14029	0.09693	0.08855
41.7	0.13404	0.06201	0.1196	0.10356	0.09223
41.72	0.12028	0.07455	0.09802	0.0989	0.09816
41.74	0.10967	0.06595	0.125	0.10454	0.08814
41.76	0.1195	0.06828	0.13129	0.10037	0.09366
41.78	0.11989	0.0713	0.14119	0.11141	0.08487
41.8	0.11281	0.07037	0.11331	0.10209	0.08712
41.82	0.11517	0.07013	0.1214	0.10454	0.09652
41.84	0.11635	0.07339	0.10342	0.1038	0.09059
41.86	0.11792	0.08059	0.13399	0.10429	0.08712
41.88	0.10142	0.07362	0.11061	0.09129	0.09182
41.9	0.11046	0.06828	0.10252	0.10233	0.08119
41.92	0.1022	0.06549	0.14209	0.09325	0.09325
41.94	0.09866	0.06828	0.1295	0.1065	0.09366
41.96	0.09631	0.07315	0.13579	0.09472	0.09121
41.98	0.11281	0.07455	0.11781	0.10675	0.08753
42	0.09119	0.07199	0.10612	0.10209	0.0908
42.02	0.10574	0.06247	0.10791	0.10233	0.0953
42.04	0.10928	0.06804	0.11781	0.10331	0.09223
42.06	0.12028	0.06549	0.11781	0.10184	0.08793
42.08	0.11085	0.06874	0.09712	0.10086	0.08119
42.1	0.12421	0.07083	0.1205	0.1065	0.07975
42.12	0.09984	0.0699	0.08723	0.09325	0.09121
42.14	0.11792	0.06177	0.09263	0.09939	0.08855
42.16	0.13129	0.07106	0.1214	0.10822	0.07157
42.18	0.0967	0.06549	0.10522	0.09669	0.0771
42.2	0.11203	0.07989	0.06475	0.1016	0.07975
42.22	0.11085	0.06294	0.10342	0.0935	0.07975
42.24	0.1077	0.06967	0.10432	0.08442	0.07914
42.26	0.11046	0.06433	0.10432	0.09693	0.08344
42.28	0.11203	0.06619	0.11241	0.09227	0.08139
42.3	0.10967	0.05736	0.09892	0.09276	0.08221
42.32	0.09906	0.06526	0.10881	0.08147	0.08487
42.34	0.10731	0.06317	0.10791	0.09202	0.06994
42.36	0.10888	0.06131	0.11331	0.0935	0.08016
42.38	0.10063	0.06665	0.10522	0.0984	0.08241
42.4	0.10456	0.06294	0.09802	0.09202	0.0865
42.42	0.10417	0.06967	0.13219	0.10552	0.08262
42.44	0.10417	0.06294	0.14748	0.09914	0.09039
42.46	0.11753	0.06456	0.13309	0.09914	0.09448
42.48	0.11006	0.06386	0.11511	0.09178	0.0865
42.5	0.12461	0.07431	0.11151	0.10454	0.08384
42.52	0.12775	0.06108	0.1232	0.09718	0.09162
42.54	0.11321	0.07269	0.10342	0.09914	0.08916
42.56	0.10692	0.06572	0.09712	0.08982	0.08793
42.58	0.11635	0.06758	0.10072	0.0984	0.08793
42.6	0.12107	0.07826	0.09083	0.08687	0.08589
42.62	0.12028	0.07617	0.11781	0.10282	0.0816
42.64	0.12932	0.06828	0.1259	0.09301	0.0818
42.66	0.1195	0.07315	0.10342	0.09571	0.08344
42.68	0.11753	0.07106	0.10701	0.0984	0.08814
42.7	0.12539	0.07548	0.11511	0.1011	0.08507
42.72	0.12539	0.06642	0.09622	0.09031	0.0863
42.74	0.12421	0.06804	0.11691	0.10061	0.09509
42.76	0.11714	0.0699	0.11691	0.10307	0.09387
42.78	0.11281	0.07362	0.10701	0.10405	0.09489
42.8	0.14308	0.05899	0.1241	0.11706	0.08998
42.82	0.14426	0.08198	0.13219	0.10822	0.09325
42.84	0.12854	0.08012	0.1214	0.11141	0.09571
42.86	0.13325	0.07199	0.1232	0.10429	0.09611
42.88	0.12382	0.07617	0.1259	0.11534	0.0998
42.9	0.1423	0.07408	0.13579	0.10773	0.09346
42.92	0.15094	0.06665	0.11511	0.09914	0.10368
42.94	0.14544	0.08035	0.14838	0.10797	0.10573
42.96	0.13758	0.08151	0.1268	0.12172	0.1047
42.98	0.15173	0.08105	0.11421	0.11853	0.09121
43	0.1533	0.07733	0.14928	0.10969	0.10777
43.02	0.16038	0.0699	0.13219	0.13202	0.11554
43.04	0.15252	0.07919	0.13849	0.12589	0.10695
43.06	0.15487	0.08778	0.15737	0.11288	0.1137
43.08	0.16116	0.08709	0.17266	0.1308	0.10675
43.1	0.15409	0.07989	0.11331	0.12294	0.12249
43.12	0.1702	0.08314	0.15827	0.1416	0.11432
43.14	0.17689	0.08825	0.14299	0.14282	0.11779
43.16	0.18436	0.09638	0.18345	0.13939	0.13538
43.18	0.1706	0.09266	0.13399	0.14749	0.13313
43.2	0.18632	0.10172	0.14388	0.14454	0.15256
43.22	0.21305	0.09614	0.16727	0.15583	0.14192
43.24	0.21855	0.09754	0.17896	0.16515	0.15624
43.26	0.21462	0.1131	0.15018	0.16982	0.17117
43.28	0.20637	0.10125	0.19514	0.19018	0.16769
43.3	0.20322	0.1196	0.20504	0.20049	0.17975
43.32	0.22366	0.11379	0.19694	0.18724	0.1953
43.34	0.2441	0.11263	0.22302	0.20368	0.17485
43.36	0.23035	0.11867	0.17716	0.19828	0.19284
43.38	0.24686	0.11542	0.21942	0.18994	0.17403
43.4	0.26061	0.11379	0.20594	0.20147	0.16789
43.42	0.26572	0.11356	0.22572	0.1892	0.18384
43.44	0.26061	0.09916	0.21493	0.19166	0.18098
43.46	0.28381	0.11333	0.20324	0.1865	0.16912
43.48	0.28145	0.11635	0.16996	0.19926	0.15644
43.5	0.28184	0.12007	0.19335	0.18552	0.1728
43.52	0.30189	0.11124	0.17896	0.18699	0.17832
43.54	0.29992	0.12239	0.20324	0.18945	0.18057
43.56	0.31958	0.11983	0.19694	0.19951	0.17219
43.58	0.307	0.13121	0.20683	0.21227	0.19018
43.6	0.32272	0.12843	0.22032	0.20785	0.18691
43.62	0.3695	0.12053	0.23471	0.20761	0.20777
43.64	0.36046	0.14979	0.23381	0.21448	0.21943
43.66	0.38601	0.14515	0.26619	0.24245	0.25562
43.68	0.43318	0.16303	0.26079	0.28883	0.26442
43.7	0.43986	0.17464	0.29586	0.27485	0.30286
43.72	0.52673	0.17812	0.29586	0.31926	0.33701
43.74	0.54285	0.20924	0.36871	0.35141	0.35133
43.76	0.568	0.20669	0.3786	0.35632	0.36217
43.78	0.64898	0.22457	0.39478	0.39509	0.3865
43.8	0.66903	0.2385	0.43525	0.44319	0.40491
43.82	0.77555	0.2615	0.45683	0.4319	0.45849
43.84	0.83019	0.28704	0.47392	0.50307	0.52106
43.86	0.92492	0.32118	0.52608	0.54037	0.59857
43.88	0.9316	0.3588	0.59532	0.61791	0.70491
43.9	1	0.4222	0.68345	0.69129	0.76748
43.92	0.9941	0.43079	0.77878	0.77497	0.85317
43.94	0.93671	0.46098	0.8804	0.85055	0.91922
43.96	0.86753	0.49048	0.86781	0.89104	0.98098
43.98	0.88915	0.47747	0.93885	1	1
44	0.88129	0.50534	0.98291	0.97669	0.96155
44.02	0.76494	0.49582	1	0.99902	0.94397
44.04	0.68514	0.47701	0.95234	0.96491	0.83517
44.06	0.62775	0.42592	0.85791	0.88761	0.74172
44.08	0.5908	0.3869	0.81655	0.81251	0.66973
44.1	0.5283	0.36693	0.77428	0.72761	0.58916
44.12	0.44418	0.34022	0.65468	0.66233	0.52618
44.14	0.41077	0.3163	0.57734	0.58552	0.44601
44.16	0.34866	0.29517	0.54676	0.50871	0.37301
44.18	0.32901	0.27589	0.49101	0.43877	0.32229
44.2	0.29953	0.24361	0.39568	0.39534	0.2544
44.22	0.25432	0.25058	0.41097	0.3362	0.23599
44.24	0.27358	0.26359	0.375	0.31239	0.21227
44.26	0.22995	0.29029	0.38939	0.29988	0.20675
44.28	0.23781	0.32513	0.34982	0.28834	0.19734
44.3	0.19458	0.39364	0.38309	0.30847	0.20245
44.32	0.21108	0.4517	0.43795	0.33522	0.21943
44.34	0.17649	0.57757	0.44784	0.35706	0.21616
44.36	0.18553	0.70669	0.55845	0.39975	0.23599
44.38	0.17374	0.82838	0.64299	0.45031	0.25113
44.4	0.17885	0.93242	0.80036	0.52908	0.25767
44.42	0.15841	0.99303	0.89478	0.60294	0.25849
44.44	0.15959	1	0.94335	0.61276	0.25808
44.46	0.17492	0.93915	0.95953	0.64123	0.22945
44.48	0.15841	0.85973	0.92806	0.60368	0.21391
44.5	0.15959	0.76289	0.75629	0.5335	0.21145
44.52	0.14701	0.65002	0.71673	0.49718	0.20961
44.54	0.1533	0.61194	0.66996	0.44933	0.19877
44.56	0.15252	0.53205	0.60881	0.39926	0.19857
44.58	0.13208	0.47236	0.55126	0.37767	0.16912
44.6	0.12854	0.39108	0.46583	0.33767	0.13947
44.62	0.15369	0.31909	0.39658	0.29718	0.11943
44.64	0.13325	0.26126	0.32284	0.24442	0.13313
44.66	0.1419	0.20413	0.27968	0.20344	0.11513
44.68	0.12972	0.16698	0.2509	0.18503	0.10716
44.7	0.14583	0.14027	0.24371	0.16074	0.1092
44.72	0.1309	0.13911	0.19964	0.14871	0.10716
44.74	0.11203	0.12308	0.18076	0.14282	0.11125
44.76	0.12697	0.12053	0.19424	0.13939	0.10552
44.78	0.11242	0.11263	0.16097	0.14552	0.10041
44.8	0.12107	0.09754	0.17446	0.13031	0.10532
44.82	0.12028	0.1052	0.13579	0.12761	0.09571
44.84	0.10299	0.10404	0.18165	0.12589	0.09223
44.86	0.12736	0.09986	0.13939	0.12245	0.1
44.88	0.11517	0.09824	0.14748	0.1254	0.09223
44.9	0.10574	0.0994	0.14658	0.11386	0.09509
44.92	0.12068	0.07966	0.1295	0.12098	0.09468
44.94	0.11675	0.08453	0.14029	0.10577	0.10491
44.96	0.12028	0.09313	0.1304	0.11018	0.09571
44.98	0.11242	0.07757	0.13669	0.11092	0.0955
45	0.10692	0.08314	0.14209	0.12074	0.08589
45.02	0.13129	0.08755	0.1223	0.12785	0.0908
45.04	0.12303	0.08221	0.11151	0.10945	0.10777
45.06	0.10456	0.08128	0.14748	0.11779	0.08896
45.08	0.11203	0.08244	0.10432	0.10847	0.09223
45.1	0.10967	0.08523	0.1223	0.1146	0.10164
45.12	0.11557	0.08569	0.1241	0.11411	0.09591
45.14	0.12186	0.08384	0.11151	0.11534	0.1045
45.16	0.11242	0.09034	0.11241	0.11239	0.09325
45.18	0.11675	0.09452	0.13669	0.10331	0.09468
45.2	0.10967	0.07757	0.11601	0.10552	0.08916
45.22	0.10181	0.07942	0.09173	0.10675	0.09714
45.24	0.11596	0.07687	0.13579	0.11362	0.08568
45.26	0.10574	0.0641	0.10522	0.10258	0.1045
45.28	0.11871	0.0843	0.1259	0.12	0.10061
45.3	0.09434	0.07733	0.1259	0.11828	0.08957
45.32	0.11714	0.07013	0.10612	0.11436	0.08834
45.34	0.10024	0.07269	0.10612	0.10209	0.08507
45.36	0.10928	0.07687	0.13939	0.10258	0.08016
45.38	0.10495	0.07246	0.09892	0.11092	0.08241
45.4	0.11989	0.07594	0.1232	0.11068	0.08814
45.42	0.11321	0.07362	0.10881	0.10209	0.09223
45.44	0.11006	0.07641	0.1214	0.09423	0.0908
45.46	0.12343	0.08105	0.1241	0.10675	0.0955
45.48	0.13365	0.06549	0.1214	0.10626	0.091
45.5	0.11242	0.08569	0.14388	0.09693	0.08589
45.52	0.10967	0.06967	0.11151	0.10552	0.0953
45.54	0.12028	0.07803	0.10881	0.11215	0.09346
45.56	0.10928	0.07687	0.10162	0.11043	0.08732
45.58	0.10535	0.07826	0.11151	0.10699	0.09366
45.6	0.10102	0.07594	0.1196	0.09914	0.08753
45.62	0.13168	0.07896	0.1286	0.10896	0.09366
45.64	0.10377	0.0713	0.1232	0.1011	0.08793
45.66	0.11714	0.07873	0.1232	0.10626	0.09427
45.68	0.10456	0.07408	0.13219	0.10429	0.08875
45.7	0.13129	0.07966	0.11511	0.10454	0.08691
45.72	0.10613	0.08151	0.09173	0.10748	0.08384
45.74	0.10338	0.07687	0.11421	0.10822	0.08446
45.76	0.12343	0.06758	0.1223	0.10699	0.09959
45.78	0.11675	0.07873	0.09532	0.10258	0.08405
45.8	0.11242	0.0771	0.14568	0.10528	0.10798
45.82	0.11203	0.07501	0.11871	0.10454	0.08323
45.84	0.12303	0.07501	0.11421	0.10626	0.08998
45.86	0.12107	0.07896	0.1304	0.12491	0.10511
45.88	0.10535	0.07501	0.1223	0.10233	0.10061
45.9	0.12068	0.06851	0.1223	0.10454	0.10164
45.92	0.11675	0.08012	0.13129	0.12761	0.09305
45.94	0.11046	0.08035	0.10342	0.12025	0.09489
45.96	0.11281	0.08059	0.11151	0.12393	0.09366
45.98	0.1136	0.07571	0.09622	0.10773	0.09448
46	0.10456	0.07733	0.1268	0.10282	0.09611
46.02	0.11006	0.08895	0.1286	0.11215	0.08221
46.04	0.10535	0.07896	0.1259	0.11166	0.1045
46.06	0.11242	0.08802	0.1205	0.11215	0.09141
46.08	0.10731	0.07013	0.13219	0.11215	0.08507
46.1	0.13404	0.08291	0.10522	0.10454	0.09182
46.12	0.11321	0.06758	0.11151	0.11583	0.08875
46.14	0.11085	0.07873	0.10971	0.10748	0.0863
46.16	0.11085	0.06317	0.09353	0.09522	0.091
46.18	0.10259	0.07524	0.11061	0.10037	0.09018
46.2	0.12107	0.06874	0.10701	0.10748	0.08507
46.22	0.10574	0.06804	0.09802	0.10577	0.09693
46.24	0.10928	0.07501	0.11331	0.10331	0.08078
46.26	0.11439	0.07385	0.11511	0.10871	0.0818
46.28	0.11399	0.06781	0.11061	0.10626	0.08896
46.3	0.10535	0.07826	0.11241	0.11436	0.08241
46.32	0.10653	0.07501	0.11691	0.1227	0.08548
46.34	0.10731	0.07641	0.10432	0.0984	0.09857
46.36	0.1191	0.08151	0.11331	0.11092	0.08875
46.38	0.1077	0.07037	0.10612	0.10258	0.08834
46.4	0.12068	0.08221	0.1277	0.10748	0.09018
46.42	0.10613	0.07687	0.10342	0.10454	0.08753
46.44	0.11753	0.07501	0.10612	0.11018	0.08937
46.46	0.10653	0.07106	0.10162	0.10822	0.08037
46.48	0.10888	0.07339	0.10701	0.1092	0.09346
46.5	0.10888	0.06897	0.09802	0.11485	0.08732
46.52	0.11203	0.07989	0.09532	0.10577	0.08998
46.54	0.09002	0.06735	0.1295	0.11117	0.09468
46.56	0.10102	0.0699	0.11871	0.10773	0.09673
46.58	0.12893	0.08268	0.08813	0.11288	0.09059
46.6	0.10142	0.06642	0.1205	0.10724	0.08384
46.62	0.10692	0.0706	0.10522	0.10969	0.08241
46.64	0.10024	0.07966	0.1304	0.11534	0.09387
46.66	0.10299	0.07292	0.09532	0.10945	0.09264
46.68	0.10535	0.06572	0.1205	0.10405	0.08609
46.7	0.11478	0.07292	0.1232	0.09816	0.08425
46.72	0.10849	0.08453	0.13129	0.10626	0.09182
46.74	0.11517	0.07431	0.1214	0.1065	0.0955
46.76	0.10888	0.07455	0.10252	0.11018	0.09162
46.78	0.12068	0.07617	0.09712	0.1038	0.09223
46.8	0.10731	0.07431	0.11511	0.11068	0.08241
46.82	0.0908	0.07989	0.1196	0.10503	0.08139
46.84	0.10928	0.07106	0.08813	0.10356	0.08466
46.86	0.11596	0.0778	0.08183	0.09742	0.0865
46.88	0.09945	0.07153	0.09353	0.11509	0.08998
46.9	0.11596	0.08151	0.10432	0.11141	0.09284
46.92	0.10456	0.06642	0.11601	0.10871	0.07669
46.94	0.11242	0.08012	0.11421	0.1065	0.08609
46.96	0.10967	0.06967	0.09892	0.09693	0.0818
46.98	0.11006	0.07594	0.10432	0.10429	0.08834
47	0.11321	0.06665	0.11421	0.10356	0.08589
47.02	0.11321	0.07292	0.10342	0.10307	0.09121
47.04	0.10731	0.06665	0.08723	0.09153	0.08875
47.06	0.11085	0.0713	0.1205	0.10233	0.08303
47.08	0.10259	0.06944	0.10432	0.09791	0.08364
47.1	0.10377	0.07966	0.10522	0.11117	0.07444
47.12	0.11635	0.07339	0.08633	0.09988	0.08712
47.14	0.11321	0.0699	0.11421	0.1016	0.07873
47.16	0.11596	0.06317	0.08993	0.09988	0.07178
47.18	0.10928	0.0785	0.1214	0.10626	0.07996
47.2	0.11164	0.06247	0.09622	0.10969	0.08323
47.22	0.10535	0.05759	0.09622	0.10331	0.08875
47.24	0.11006	0.07106	0.10072	0.10135	0.08323
47.26	0.11085	0.06967	0.10252	0.09472	0.08609
47.28	0.12186	0.06967	0.11241	0.10871	0.08282
47.3	0.1136	0.0713	0.10701	0.10184	0.08119
47.32	0.10692	0.06804	0.11151	0.08908	0.09264
47.34	0.10928	0.06967	0.10252	0.09374	0.0771
47.36	0.10888	0.07664	0.10612	0.09914	0.08344
47.38	0.10849	0.0706	0.08723	0.09939	0.0818
47.4	0.11006	0.06804	0.09622	0.10429	0.08814
47.42	0.11281	0.07919	0.10252	0.09546	0.0818
47.44	0.09473	0.07339	0.11151	0.10626	0.08978
47.46	0.10024	0.06642	0.09892	0.11337	0.08303
47.48	0.11989	0.07199	0.11241	0.0984	0.09141
47.5	0.11046	0.07292	0.11061	0.08319	0.0863
47.52	0.10299	0.0713	0.09532	0.10773	0.08916
47.54	0.11281	0.07408	0.11511	0.10724	0.08753
47.56	0.12068	0.07617	0.08723	0.10724	0.091
47.58	0.12421	0.06967	0.1286	0.10626	0.09591
47.6	0.12264	0.07292	0.13219	0.10282	0.08466
47.62	0.11714	0.07524	0.11151	0.11755	0.08466
47.64	0.10613	0.08569	0.11511	0.11583	0.08814
47.66	0.09591	0.07269	0.11061	0.09693	0.08671
47.68	0.11281	0.07571	0.08903	0.10209	0.09059
47.7	0.11281	0.06967	0.10432	0.10871	0.08896
47.72	0.09984	0.07292	0.11781	0.10258	0.09243
47.74	0.11124	0.06804	0.10612	0.10209	0.08773
47.76	0.11478	0.08082	0.10881	0.10135	0.09489
47.78	0.11164	0.06479	0.11421	0.10356	0.09202
47.8	0.10888	0.07455	0.11421	0.0962	0.08978
47.82	0.11046	0.07873	0.10522	0.10454	0.08793
47.84	0.10259	0.07594	0.09622	0.10356	0.09325
47.86	0.10063	0.06921	0.10342	0.11068	0.09182
47.88	0.11242	0.0706	0.09532	0.09963	0.08487
47.9	0.11399	0.07269	0.11601	0.10896	0.08609
47.92	0.11124	0.07826	0.08273	0.10577	0.09121
47.94	0.11281	0.07106	0.10252	0.10209	0.08589
47.96	0.12107	0.06944	0.11781	0.1016	0.09509
47.98	0.13719	0.07339	0.09982	0.1011	0.08548
48	0.13522	0.06897	0.10072	0.09571	0.09039
48.02	0.1022	0.07919	0.10612	0.10847	0.08916
48.04	0.10495	0.07199	0.09083	0.10626	0.09816
48.06	0.10613	0.06781	0.08363	0.11337	0.08834
48.08	0.11164	0.07199	0.09083	0.11386	0.10061
48.1	0.12854	0.06781	0.09712	0.1011	0.09939
48.12	0.11164	0.07989	0.10162	0.11681	0.0955
48.14	0.10692	0.07269	0.10432	0.10724	0.09877
48.16	0.13168	0.06712	0.09442	0.10822	0.08773
48.18	0.11439	0.07478	0.1214	0.0935	0.09857
48.2	0.10495	0.08082	0.09802	0.11877	0.09223
48.22	0.10574	0.06967	0.11871	0.11166	0.08834
48.24	0.11124	0.0785	0.11691	0.10724	0.09223
48.26	0.11989	0.07733	0.1196	0.10773	0.0908
48.28	0.10181	0.07246	0.1268	0.12049	0.08773
48.3	0.10417	0.07919	0.11781	0.11706	0.09366
48.32	0.10967	0.07037	0.09442	0.11583	0.08937
48.34	0.12461	0.0713	0.08543	0.1092	0.09407
48.36	0.11557	0.08105	0.1214	0.09767	0.10307
48.38	0.11085	0.06874	0.11871	0.11509	0.09468
48.4	0.10613	0.07106	0.1277	0.10528	0.08568
48.42	0.12107	0.0699	0.11241	0.10503	0.08855
48.44	0.125	0.08244	0.11331	0.11068	0.09591
48.46	0.11675	0.07664	0.11151	0.11436	0.09734
48.48	0.11989	0.07524	0.11871	0.10528	0.09182
48.5	0.11164	0.08128	0.10791	0.11288	0.09223
48.52	0.1077	0.07106	0.10522	0.11951	0.08793
48.54	0.12146	0.07315	0.10072	0.10871	0.08589
48.56	0.10574	0.07664	0.09353	0.11534	0.08303
48.58	0.11124	0.06897	0.1268	0.1119	0.09141
48.6	0.12854	0.07524	0.09982	0.10945	0.0863
48.62	0.11478	0.07501	0.11691	0.11362	0.09387
48.64	0.12264	0.07571	0.11511	0.10994	0.09182
48.66	0.12539	0.08314	0.10342	0.10699	0.082
48.68	0.11753	0.06967	0.1196	0.11264	0.08548
48.7	0.1136	0.06712	0.10791	0.11264	0.09182
48.72	0.12225	0.07873	0.10881	0.10675	0.08998
48.74	0.12068	0.08128	0.11691	0.11755	0.09489
48.76	0.10613	0.0836	0.1223	0.1065	0.08978
48.78	0.10692	0.07873	0.09622	0.10479	0.09264
48.8	0.12107	0.07548	0.10971	0.10773	0.10245
48.82	0.11085	0.08105	0.14029	0.10184	0.09162
48.84	0.10928	0.0785	0.11781	0.10405	0.10368
48.86	0.12146	0.08035	0.10522	0.10528	0.09366
48.88	0.12303	0.0699	0.09532	0.10871	0.09264
48.9	0.12068	0.07757	0.11691	0.10748	0.08978
48.92	0.10928	0.07641	0.1268	0.11902	0.09775
48.94	0.12303	0.07222	0.10701	0.11681	0.09162
48.96	0.10613	0.07664	0.11691	0.11239	0.09346
48.98	0.10495	0.0699	0.1259	0.11902	0.09816
49	0.11753	0.07176	0.10791	0.11092	0.08978
49.02	0.11281	0.0778	0.10432	0.10871	0.09509
49.04	0.12146	0.07106	0.09532	0.11534	0.091
49.06	0.11792	0.07664	0.1196	0.09939	0.08998
49.08	0.10024	0.07176	0.11691	0.10258	0.09284
49.1	0.12343	0.07269	0.10881	0.11068	0.09202
49.12	0.11635	0.06967	0.13849	0.11092	0.09264
49.14	0.11596	0.07942	0.08633	0.11779	0.09346
49.16	0.12146	0.07222	0.11331	0.10405	0.07689
49.18	0.11832	0.08012	0.13219	0.10945	0.08405
49.2	0.09788	0.07942	0.11421	0.10896	0.08671
49.22	0.09827	0.07571	0.10342	0.12074	0.08487
49.24	0.11439	0.07617	0.10522	0.11288	0.09591
49.26	0.10063	0.08175	0.11511	0.11558	0.09182
49.28	0.11321	0.08198	0.1304	0.11485	0.1002
49.3	0.1195	0.06967	0.10612	0.0989	0.09121
49.32	0.09552	0.07524	0.11241	0.09767	0.09223
49.34	0.10731	0.07362	0.11511	0.11558	0.08814
49.36	0.10731	0.06688	0.10971	0.10479	0.0818
49.38	0.12893	0.07292	0.11871	0.11288	0.08773
49.4	0.11006	0.07153	0.08813	0.10797	0.09141
49.42	0.11792	0.08082	0.09083	0.11558	0.09387
49.44	0.12146	0.06944	0.09892	0.11215	0.08507
49.46	0.12107	0.0699	0.09622	0.09963	0.09121
49.48	0.1136	0.06851	0.09622	0.11337	0.08282
49.5	0.11203	0.07548	0.11691	0.0989	0.08548
49.52	0.11989	0.06758	0.10791	0.10699	0.0953
49.54	0.11203	0.06619	0.09532	0.11117	0.08793
49.56	0.12343	0.07617	0.09712	0.10601	0.08568
49.58	0.11871	0.08314	0.10522	0.11411	0.08119
49.6	0.10967	0.06804	0.10522	0.10871	0.08773
49.62	0.12146	0.06712	0.11241	0.10969	0.09059
49.64	0.13836	0.06642	0.09982	0.10994	0.08793
49.66	0.10692	0.06851	0.09712	0.10184	0.09243
49.68	0.10849	0.0713	0.10612	0.11558	0.0863
49.7	0.10653	0.06712	0.1223	0.11239	0.09346
49.72	0.10967	0.08453	0.09712	0.10233	0.08937
49.74	0.12303	0.07687	0.1205	0.09276	0.08568
49.76	0.11478	0.07362	0.10971	0.10945	0.09305
49.78	0.11557	0.07757	0.10522	0.10552	0.09141
49.8	0.125	0.07083	0.08903	0.11166	0.08671
49.82	0.11085	0.07548	0.08903	0.09767	0.09959
49.84	0.11989	0.0706	0.10701	0.11583	0.09284
49.86	0.10849	0.07548	0.09982	0.11534	0.08712
49.88	0.12146	0.07153	0.11871	0.1038	0.09346
49.9	0.11281	0.07269	0.09802	0.11853	0.08937
49.92	0.09159	0.0771	0.09892	0.1011	0.09795
49.94	0.12225	0.07199	0.09353	0.10454	0.08957
49.96	0.10142	0.07803	0.10612	0.10601	0.09448
49.98	0.1077	0.07501	0.11691	0.1146	0.0728
50	0.11753	0.08407	0.1286	0.11485	0.10368
50.02	0.12736	0.06921	0.1214	0.11239	0.08609
50.04	0.11478	0.0778	0.1196	0.1011	0.09693
50.06	0.11753	0.08314	0.11601	0.11607	0.08937
50.08	0.11714	0.07222	0.10162	0.11117	0.09775
50.1	0.11714	0.07315	0.09083	0.10896	0.08303
50.12	0.11753	0.07013	0.10791	0.11534	0.09714
50.14	0.11321	0.07408	0.1268	0.11239	0.09182
50.16	0.10495	0.06665	0.10432	0.10135	0.09243
50.18	0.11478	0.07664	0.11511	0.11215	0.09509
50.2	0.12225	0.07222	0.09802	0.1016	0.09652
50.22	0.13325	0.07617	0.11331	0.1173	0.08814
50.24	0.11517	0.07548	0.11241	0.09669	0.09305
50.26	0.11046	0.07037	0.10881	0.12172	0.091
50.28	0.11557	0.07617	0.09712	0.0984	0.09611
50.3	0.1309	0.07362	0.10522	0.11509	0.09714
50.32	0.11635	0.07942	0.08993	0.10331	0.09018
50.34	0.13404	0.07617	0.1259	0.10773	0.09448
50.36	0.12068	0.0785	0.11511	0.10429	0.09121
50.38	0.1077	0.07733	0.08543	0.11411	0.0953
50.4	0.10063	0.07408	0.10432	0.11092	0.09734
50.42	0.10535	0.07292	0.11151	0.10331	0.08855
50.44	0.12068	0.0699	0.11151	0.11485	0.09305
50.46	0.12421	0.0706	0.1241	0.11632	0.09468
50.48	0.13325	0.07524	0.09622	0.11264	0.09448
50.5	0.10063	0.06897	0.10072	0.10748	0.09018
50.52	0.13129	0.06665	0.10971	0.11779	0.09121
50.54	0.11635	0.07687	0.08633	0.1065	0.09591
50.56	0.13719	0.07431	0.1205	0.1038	0.09693
50.58	0.12461	0.06897	0.08453	0.11583	0.08303
50.6	0.12775	0.07269	0.08813	0.10503	0.10225
50.62	0.11832	0.08477	0.08453	0.11264	0.09325
50.64	0.13011	0.08268	0.10522	0.10135	0.08814
50.66	0.13483	0.07222	0.1241	0.11779	0.10205
50.68	0.13876	0.07571	0.1241	0.10577	0.08998
50.7	0.1419	0.07757	0.11061	0.10994	0.09366
50.72	0.13876	0.07896	0.10791	0.12712	0.09571
50.74	0.14112	0.07594	0.09353	0.11804	0.09325
50.76	0.14741	0.08755	0.1196	0.1092	0.09898
50.78	0.14741	0.07478	0.1205	0.11779	0.08834
50.8	0.12264	0.07942	0.08363	0.11436	0.1002
50.82	0.15094	0.08384	0.09892	0.12	0.10389
50.84	0.15684	0.08291	0.10522	0.11804	0.10061
50.86	0.15802	0.08453	0.09263	0.12761	0.09857
50.88	0.15291	0.07966	0.125	0.12417	0.10348
50.9	0.16903	0.08593	0.11691	0.13031	0.11145
50.92	0.18042	0.07826	0.14299	0.12	0.09898
50.94	0.16549	0.07989	0.13399	0.12736	0.09755
50.96	0.16667	0.07989	0.08993	0.12049	0.11452
50.98	0.16824	0.08291	0.11871	0.12859	0.09673
51	0.17099	0.08012	0.10612	0.12687	0.10654
51.02	0.17178	0.07385	0.1277	0.11779	0.09816
51.04	0.1875	0.08384	0.11781	0.13129	0.10695
51.06	0.1989	0.08198	0.13129	0.13202	0.11922
51.08	0.2048	0.09731	0.13759	0.12785	0.11881
51.1	0.21266	0.08918	0.11691	0.13718	0.12311
51.12	0.20991	0.09731	0.13309	0.13252	0.12986
51.14	0.22327	0.09011	0.13489	0.13693	0.12495
51.16	0.21855	0.09452	0.14658	0.14012	0.11861
51.18	0.23585	0.09591	0.11781	0.12515	0.12945
51.2	0.23585	0.11147	0.14748	0.16049	0.13272
51.22	0.23939	0.10358	0.15198	0.15926	0.15624
51.24	0.26061	0.11356	0.17626	0.16221	0.15092
51.26	0.25904	0.11472	0.15018	0.18012	0.17157
51.28	0.26847	0.12773	0.15288	0.20736	0.18098
51.3	0.29167	0.13052	0.19694	0.20663	0.21166
51.32	0.27869	0.1333	0.19245	0.21939	0.22986
51.34	0.32075	0.1477	0.19784	0.25914	0.23374
51.36	0.33962	0.15862	0.25629	0.2611	0.27219
51.38	0.31407	0.17116	0.28327	0.29841	0.27055
51.4	0.34198	0.16558	0.2554	0.31436	0.27669
51.42	0.31564	0.1686	0.26529	0.32319	0.2681
51.44	0.33608	0.15722	0.27338	0.32859	0.27362
51.46	0.33451	0.16674	0.30665	0.32221	0.26217
51.48	0.33373	0.17487	0.28327	0.3227	0.27546
51.5	0.32586	0.16187	0.31295	0.31828	0.26462
51.52	0.36399	0.18114	0.29227	0.33374	0.26687
51.54	0.35653	0.16605	0.23921	0.33865	0.29141
51.56	0.35181	0.18788	0.30935	0.34061	0.28568
51.58	0.33687	0.17371	0.30036	0.35951	0.27526
51.6	0.34355	0.18718	0.30126	0.34282	0.28834
51.62	0.35535	0.17812	0.30935	0.35534	0.26748
51.64	0.36439	0.18741	0.26888	0.33791	0.26094
51.66	0.39505	0.18254	0.25989	0.32638	0.27035
51.68	0.36478	0.17278	0.30036	0.33301	0.25521
51.7	0.34473	0.17557	0.28777	0.34037	0.26135
51.72	0.37854	0.17209	0.29227	0.31951	0.26196
51.74	0.37146	0.17394	0.27338	0.33816	0.25828
51.76	0.37107	0.19856	0.27518	0.33153	0.28303
51.78	0.38994	0.18486	0.27518	0.35141	0.28814
51.8	0.37814	0.20158	0.28507	0.35902	0.31043
51.82	0.36006	0.20715	0.29676	0.36319	0.29816
51.84	0.36871	0.18625	0.30306	0.37104	0.29673
51.86	0.35259	0.18672	0.31924	0.35877	0.30511
51.88	0.33255	0.19275	0.30396	0.37644	0.29284
51.9	0.36006	0.19484	0.30216	0.36908	0.29223
51.92	0.33687	0.18974	0.36241	0.37153	0.29346
51.94	0.3239	0.19043	0.29137	0.36049	0.2773
51.96	0.32311	0.18695	0.31565	0.36294	0.29162
51.98	0.33255	0.17534	0.28957	0.3573	0.27771
52	0.33491	0.1823	0.25809	0.33129	0.25583
52.02	0.31093	0.16953	0.31205	0.32736	0.24499
52.04	0.31093	0.17952	0.24371	0.32147	0.23988
52.06	0.31722	0.16373	0.26799	0.31509	0.23538
52.08	0.27752	0.15954	0.28147	0.27607	0.22393
52.1	0.28341	0.15885	0.2509	0.28663	0.21902
52.12	0.2728	0.15118	0.23561	0.27313	0.21247
52.14	0.28145	0.16442	0.25629	0.26724	0.22556
52.16	0.25275	0.14631	0.2455	0.27436	0.22986
52.18	0.23664	0.16582	0.2527	0.2746	0.24499
52.2	0.26101	0.17185	0.27248	0.27436	0.22761
52.22	0.23035	0.16721	0.24011	0.26724	0.23579
52.24	0.23192	0.16674	0.24371	0.28834	0.20041
52.26	0.21934	0.17162	0.22842	0.27779	0.21636
52.28	0.20676	0.15235	0.24281	0.27337	0.20757
52.3	0.2103	0.16489	0.2509	0.25521	0.17955
52.32	0.19064	0.15513	0.2446	0.25104	0.17771
52.34	0.18907	0.14282	0.19964	0.23632	0.18691
52.36	0.19379	0.13818	0.20953	0.21202	0.17178
52.38	0.18711	0.13632	0.19784	0.22773	0.16544
52.4	0.1761	0.14259	0.23471	0.2135	0.16237
52.42	0.1702	0.14491	0.18615	0.2108	0.16053
52.44	0.15252	0.15235	0.19874	0.21301	0.14826
52.46	0.17964	0.15467	0.18435	0.20196	0.13579
52.48	0.15802	0.17487	0.20144	0.19926	0.14254
52.5	0.16313	0.17627	0.19694	0.1973	0.13047
52.52	0.1419	0.20669	0.20683	0.1892	0.12965
52.54	0.12539	0.23363	0.21853	0.20908	0.12577
52.56	0.16038	0.25499	0.22302	0.20368	0.1366
52.58	0.13601	0.26753	0.25989	0.23068	0.13292
52.6	0.12107	0.28147	0.2554	0.23656	0.13681
52.62	0.1478	0.30539	0.30665	0.25104	0.1317
52.64	0.11478	0.29981	0.28417	0.26405	0.12781
52.66	0.14151	0.28565	0.26169	0.26307	0.12495
52.68	0.13247	0.26986	0.27428	0.23215	0.12147
52.7	0.12461	0.23572	0.28417	0.21644	0.11493
52.72	0.10456	0.23316	0.23831	0.22945	0.12188
52.74	0.1305	0.2255	0.23561	0.20393	0.12229
52.76	0.13011	0.20739	0.22842	0.20147	0.10675
52.78	0.13601	0.17882	0.21403	0.20098	0.11145
52.8	0.12225	0.18323	0.18615	0.18896	0.10613
52.82	0.12893	0.14143	0.20953	0.16736	0.10102
52.84	0.12972	0.13864	0.18525	0.17301	0.10511
52.86	0.11596	0.12982	0.17086	0.15411	0.09918
52.88	0.12303	0.1275	0.15378	0.14699	0.10102
52.9	0.1191	0.10427	0.125	0.14012	0.10082
52.92	0.12972	0.09568	0.11061	0.13939	0.09346
52.94	0.13286	0.10311	0.13399	0.13276	0.09877
52.96	0.12382	0.09173	0.13219	0.12245	0.09611
52.98	0.11871	0.09289	0.13759	0.12687	0.09509
53	0.13247	0.08593	0.11601	0.12393	0.10695
53.02	0.11557	0.08546	0.1214	0.12098	0.09121
53.04	0.09591	0.08012	0.09892	0.11411	0.09121
53.06	0.10417	0.09289	0.09802	0.1146	0.08957
53.08	0.11989	0.07919	0.07914	0.11902	0.09366
53.1	0.12775	0.08035	0.09442	0.1038	0.08364
53.12	0.11242	0.08175	0.11241	0.12393	0.08916
53.14	0.12146	0.0778	0.10432	0.10969	0.09039
53.16	0.12343	0.08407	0.09982	0.11853	0.09366
53.18	0.1195	0.07826	0.10701	0.12589	0.08834
53.2	0.11203	0.08151	0.10701	0.10773	0.08937
53.22	0.12343	0.0843	0.10252	0.11313	0.08446
53.24	0.10417	0.07524	0.10701	0.1227	0.09346
53.26	0.12225	0.07013	0.11781	0.11485	0.08405
53.28	0.11124	0.07873	0.10162	0.11656	0.09121
53.3	0.12343	0.07153	0.1259	0.12147	0.08957
53.32	0.11753	0.08128	0.10162	0.11804	0.08262
53.34	0.12107	0.07873	0.10881	0.11902	0.08978
53.36	0.10849	0.08709	0.10252	0.11853	0.09632
53.38	0.10417	0.08244	0.10342	0.12025	0.09918
53.4	0.11439	0.07455	0.10162	0.10945	0.09018
53.42	0.12657	0.06921	0.09802	0.11755	0.09673
53.44	0.12421	0.07455	0.10432	0.11779	0.08793
53.46	0.12107	0.08151	0.08543	0.11436	0.08957
53.48	0.12303	0.07826	0.10252	0.11779	0.0863
53.5	0.13679	0.08059	0.11331	0.12025	0.08793
53.52	0.11753	0.07733	0.11241	0.12098	0.09059
53.54	0.12932	0.07199	0.10432	0.13227	0.08773
53.56	0.13522	0.07896	0.11781	0.1146	0.09734
53.58	0.12539	0.08268	0.11781	0.13399	0.09223
53.6	0.11124	0.07989	0.09622	0.10822	0.08384
53.62	0.12382	0.08686	0.10701	0.13006	0.09857
53.64	0.12893	0.07826	0.10252	0.12049	0.09959
53.66	0.12775	0.07873	0.11691	0.1173	0.09836
53.68	0.12579	0.0771	0.11241	0.11681	0.09714
53.7	0.12068	0.08175	0.11601	0.10969	0.08855
53.72	0.13011	0.06781	0.09083	0.12025	0.09652
53.74	0.12068	0.08012	0.09982	0.11239	0.09018
53.76	0.13247	0.08082	0.1223	0.11141	0.10593
53.78	0.125	0.085	0.11331	0.12982	0.10143
53.8	0.11792	0.07896	0.125	0.12614	0.11145
53.82	0.12736	0.08825	0.11871	0.13227	0.10143
53.84	0.12697	0.07896	0.11421	0.13693	0.10143
53.86	0.12539	0.08871	0.11871	0.12344	0.11186
53.88	0.11399	0.08151	0.11061	0.12932	0.11391
53.9	0.12068	0.08175	0.1277	0.12344	0.10593
53.92	0.12264	0.09127	0.11331	0.13963	0.10879
53.94	0.13247	0.0771	0.13309	0.12785	0.10654
53.96	0.09984	0.08778	0.1205	0.11951	0.0998
53.98	0.12107	0.08987	0.11601	0.12663	0.09693
54	0.12932	0.0785	0.11061	0.1254	0.1002
54.02	0.1136	0.08012	0.11601	0.11534	0.09571
54.04	0.11596	0.08244	0.09982	0.12638	0.09591
54.06	0.10928	0.07757	0.10432	0.13914	0.10184
54.08	0.11164	0.08059	0.09802	0.12932	0.09427
54.1	0.11478	0.08314	0.10162	0.1227	0.08671
54.12	0.11714	0.08128	0.11241	0.11043	0.09755
54.14	0.11753	0.08755	0.10342	0.10969	0.08732
54.16	0.10456	0.07733	0.11061	0.1146	0.1045
54.18	0.12068	0.08151	0.10971	0.11313	0.10511
54.2	0.13286	0.06549	0.10342	0.10429	0.09223
54.22	0.11753	0.07222	0.10612	0.12761	0.08753
54.24	0.10731	0.0778	0.13129	0.11804	0.09141
54.26	0.1191	0.07989	0.10701	0.12589	0.10061
54.28	0.1081	0.07455	0.10252	0.1146	0.10511
54.3	0.12146	0.07641	0.1196	0.12466	0.08916
54.32	0.13443	0.06897	0.08813	0.12	0.09325
54.34	0.14387	0.08105	0.11871	0.12221	0.1045
54.36	0.11714	0.07292	0.10701	0.12908	0.09243
54.38	0.11399	0.08151	0.10342	0.13718	0.09264
54.4	0.13443	0.08337	0.09712	0.11828	0.08875
54.42	0.12343	0.07757	0.10252	0.11509	0.09693
54.44	0.10692	0.07478	0.10791	0.13055	0.09877
54.46	0.13365	0.08314	0.11601	0.12564	0.10348
54.48	0.10731	0.0836	0.10881	0.11117	0.1002
54.5	0.11399	0.06595	0.11511	0.12614	0.09284
54.52	0.10574	0.08221	0.09532	0.12147	0.1002
54.54	0.1305	0.07757	0.13309	0.12442	0.10082
54.56	0.10456	0.08244	0.1295	0.12761	0.09468
54.58	0.1077	0.07548	0.11151	0.10994	0.10389
54.6	0.12146	0.0785	0.11061	0.13374	0.09959
54.62	0.11006	0.08384	0.09442	0.12957	0.10941
54.64	0.12539	0.08268	0.08993	0.12245	0.1092
54.66	0.13483	0.07455	0.08273	0.11239	0.09652
54.68	0.10535	0.09104	0.09622	0.12393	0.09611
54.7	0.12657	0.07641	0.08004	0.11534	0.10102
54.72	0.11989	0.09127	0.11511	0.11043	0.1002
54.74	0.13483	0.07013	0.10072	0.10626	0.09509
54.76	0.11124	0.07385	0.09442	0.12663	0.09407
54.78	0.12382	0.07431	0.09622	0.12196	0.09714
54.8	0.11792	0.07896	0.09532	0.12564	0.08814
54.82	0.1195	0.0771	0.09532	0.10945	0.08937
54.84	0.11242	0.07641	0.10432	0.11975	0.0908
54.86	0.11989	0.06781	0.09712	0.11337	0.10082
54.88	0.11203	0.07269	0.07824	0.11975	0.09162
54.9	0.10102	0.07199	0.07374	0.11509	0.09632
54.92	0.09945	0.0778	0.08273	0.12049	0.091
54.94	0.11203	0.08662	0.09802	0.12344	0.09407
54.96	0.11517	0.07339	0.09263	0.1065	0.09918
54.98	0.1191	0.07478	0.10252	0.12957	0.08978
55	0.10063	0.07687	0.09712	0.10282	0.09202
55.02	0.11321	0.07571	0.11421	0.12172	0.08609
55.04	0.12264	0.07431	0.07914	0.11607	0.09141
55.06	0.12657	0.07966	0.10162	0.10405	0.08834
55.08	0.12146	0.08337	0.08363	0.1227	0.09325
55.1	0.11399	0.0771	0.08453	0.11877	0.09632
55.12	0.12854	0.08059	0.1214	0.11534	0.09243
55.14	0.11439	0.07687	0.09892	0.11411	0.09427
55.16	0.11517	0.08035	0.11871	0.11117	0.09448
55.18	0.11242	0.06781	0.08273	0.11436	0.10143
55.2	0.11517	0.07803	0.09622	0.10675	0.08753
55.22	0.10338	0.07594	0.11151	0.11018	0.09059
55.24	0.09984	0.07339	0.11601	0.10994	0.0863
55.26	0.10574	0.0785	0.09263	0.11632	0.09202
55.28	0.10888	0.07594	0.11871	0.1065	0.09939
55.3	0.11832	0.08128	0.10432	0.11607	0.0865
55.32	0.11203	0.08105	0.10791	0.10061	0.08978
55.34	0.10299	0.07455	0.09442	0.11951	0.09223
55.36	0.1081	0.08128	0.10252	0.10405	0.08957
55.38	0.10888	0.07385	0.11061	0.10479	0.08712
55.4	0.10495	0.08082	0.08633	0.11436	0.08916
55.42	0.1077	0.07548	0.10612	0.11755	0.08937
55.44	0.12972	0.07431	0.09263	0.11902	0.09714
55.46	0.12107	0.07664	0.11421	0.11534	0.09775
55.48	0.11046	0.07873	0.11151	0.11141	0.08712
55.5	0.11635	0.07222	0.08723	0.1092	0.09734
55.52	0.11242	0.07362	0.1196	0.10675	0.07955
55.54	0.11596	0.0785	0.10162	0.11534	0.09059
55.56	0.10377	0.06874	0.09083	0.10209	0.08671
55.58	0.10299	0.08082	0.10072	0.12098	0.09141
55.6	0.12068	0.07455	0.11331	0.12123	0.09816
55.62	0.11517	0.07013	0.10162	0.11411	0.0865
55.64	0.12068	0.07222	0.11421	0.11313	0.1002
55.66	0.10259	0.07478	0.09442	0.11607	0.09836
55.68	0.13208	0.06921	0.08363	0.12712	0.08998
55.7	0.11478	0.07222	0.09802	0.11018	0.09223
55.72	0.10613	0.0843	0.1268	0.11018	0.09652
55.74	0.11006	0.08012	0.1232	0.1146	0.08671
55.76	0.11832	0.07106	0.07644	0.11117	0.09121
55.78	0.11635	0.07478	0.08903	0.10503	0.08875
55.8	0.11006	0.07803	0.10522	0.10847	0.09366
55.82	0.10417	0.06526	0.11781	0.10847	0.10061
55.84	0.10613	0.07873	0.10162	0.11288	0.08732
55.86	0.11517	0.07269	0.10252	0.1119	0.09346
55.88	0.12539	0.07803	0.08363	0.1119	0.0953
55.9	0.1136	0.07966	0.10072	0.11828	0.10389
55.92	0.11046	0.07757	0.07824	0.10969	0.09877
55.94	0.12893	0.06921	0.10252	0.10037	0.09898
55.96	0.10613	0.07942	0.11151	0.11853	0.08323
55.98	0.12303	0.07617	0.08993	0.11215	0.09509
56	0.1081	0.0778	0.09712	0.11656	0.09571
56.02	0.10574	0.08175	0.08903	0.12025	0.08773
56.04	0.09906	0.0836	0.10522	0.12319	0.09611
56.06	0.11321	0.08105	0.10072	0.11485	0.10286
56.08	0.13011	0.07757	0.10612	0.11337	0.10573
56.1	0.12146	0.07757	0.1277	0.11337	0.0771
56.12	0.12972	0.07594	0.10342	0.11975	0.08916
56.14	0.11439	0.06735	0.08363	0.11779	0.09059
56.16	0.11124	0.07339	0.10342	0.12196	0.09346
56.18	0.09709	0.08384	0.10881	0.11362	0.09591
56.2	0.11478	0.07408	0.11781	0.12025	0.09039
56.22	0.10259	0.07571	0.10432	0.11436	0.09223
56.24	0.1136	0.0778	0.09442	0.11411	0.08344
56.26	0.1195	0.07687	0.07014	0.11828	0.09202
56.28	0.11006	0.06944	0.09802	0.12221	0.09223
56.3	0.10849	0.07757	0.09173	0.1065	0.08425
56.32	0.12343	0.08314	0.09442	0.11804	0.09939
56.34	0.12303	0.07269	0.10342	0.11313	0.09223
56.36	0.10535	0.07501	0.08813	0.10724	0.08446
56.38	0.10063	0.08337	0.10162	0.12344	0.08834
56.4	0.12697	0.07803	0.09353	0.12074	0.09018
56.42	0.11596	0.07501	0.09892	0.10773	0.08262
56.44	0.11989	0.07687	0.11061	0.1038	0.08773
56.46	0.11792	0.0699	0.09532	0.11583	0.091
56.48	0.12618	0.07548	0.10522	0.12	0.08793
56.5	0.10692	0.08175	0.09083	0.12761	0.08896
56.52	0.10102	0.07664	0.09712	0.10847	0.0863
56.54	0.10928	0.07315	0.08004	0.11632	0.08773
56.56	0.1191	0.08337	0.09532	0.11141	0.08323
56.58	0.12343	0.07919	0.08723	0.11558	0.08548
56.6	0.10849	0.07385	0.11691	0.11558	0.09427
56.62	0.09709	0.06944	0.09982	0.11337	0.09734
56.64	0.08451	0.07687	0.10072	0.10675	0.09407
56.66	0.13286	0.06665	0.09353	0.11706	0.08303
56.68	0.11281	0.08012	0.08363	0.1011	0.08609
56.7	0.11321	0.0785	0.08273	0.10086	0.08589
56.72	0.11242	0.07037	0.09802	0.11485	0.0955
56.74	0.09748	0.07292	0.08453	0.10797	0.08753
56.76	0.11085	0.07339	0.07824	0.10675	0.08507
56.78	0.10142	0.07919	0.09442	0.10773	0.09162
56.8	0.10299	0.07873	0.08273	0.1092	0.10061
56.82	0.11832	0.0843	0.09173	0.10969	0.09202
56.84	0.13011	0.08314	0.10252	0.11264	0.09059
56.86	0.10259	0.07431	0.10612	0.11632	0.08548
56.88	0.09552	0.07548	0.08993	0.10061	0.09407
56.9	0.10102	0.0706	0.10971	0.12663	0.08548
56.92	0.11085	0.08569	0.10072	0.10748	0.09816
56.94	0.11517	0.07641	0.09532	0.11362	0.08528
56.96	0.11321	0.08082	0.09532	0.10797	0.09775
56.98	0.1081	0.07013	0.08004	0.10847	0.08712
57	0.10142	0.07966	0.10612	0.11534	0.08937
57.02	0.1191	0.0699	0.09173	0.11632	0.08957
57.04	0.10299	0.07013	0.08004	0.11828	0.08978
57.06	0.11439	0.07455	0.08903	0.1173	0.08834
57.08	0.1081	0.07942	0.09353	0.12172	0.0908
57.1	0.11675	0.06665	0.09712	0.11583	0.09202
57.12	0.10849	0.07641	0.11241	0.11313	0.0955
57.14	0.09395	0.0713	0.10072	0.11485	0.09898
57.16	0.11085	0.07757	0.09173	0.10356	0.08241
57.18	0.11399	0.07617	0.07914	0.1146	0.08671
57.2	0.11557	0.07431	0.10881	0.11706	0.09059
57.22	0.12421	0.06874	0.09173	0.11853	0.09407
57.24	0.10967	0.08755	0.08633	0.10822	0.08998
57.26	0.10613	0.08337	0.10342	0.11951	0.09755
57.28	0.10377	0.08035	0.08903	0.10994	0.08425
57.3	0.10181	0.07106	0.07464	0.11313	0.09755
57.32	0.125	0.07617	0.08723	0.11215	0.08589
57.34	0.10142	0.07501	0.10612	0.1146	0.07935
57.36	0.11242	0.07362	0.1205	0.11068	0.08957
57.38	0.12421	0.06828	0.09173	0.11043	0.08732
57.4	0.09709	0.07966	0.1214	0.11436	0.09018
57.42	0.10888	0.08198	0.09083	0.11018	0.09632
57.44	0.10849	0.07966	0.09982	0.12564	0.09489
57.46	0.12028	0.07594	0.09263	0.10699	0.08466
57.48	0.1136	0.08337	0.10342	0.11755	0.08957
57.5	0.10888	0.07524	0.10072	0.11215	0.0955
57.52	0.11675	0.08941	0.10252	0.13006	0.09325
57.54	0.11792	0.07641	0.10701	0.11804	0.09877
57.56	0.13286	0.07524	0.10162	0.12025	0.08998
57.58	0.12697	0.07896	0.09982	0.10822	0.08568
57.6	0.1022	0.07548	0.10791	0.10994	0.09366
57.62	0.11989	0.0778	0.11331	0.1092	0.08957
57.64	0.10535	0.07524	0.08903	0.11485	0.0908
57.66	0.11399	0.07826	0.1196	0.11558	0.08364
57.68	0.11321	0.0771	0.10971	0.10896	0.08487
57.7	0.10849	0.08059	0.08723	0.11215	0.08793
57.72	0.12736	0.09104	0.1223	0.11362	0.09039
57.74	0.11635	0.07455	0.08903	0.11607	0.09611
57.76	0.11006	0.07501	0.08903	0.12025	0.10205
57.78	0.10417	0.07896	0.10072	0.10356	0.09775
57.8	0.10102	0.07733	0.08723	0.11534	0.09059
57.82	0.1191	0.08244	0.09353	0.11043	0.091
57.84	0.12146	0.0699	0.08993	0.12859	0.09039
57.86	0.10102	0.07664	0.09892	0.12098	0.09243
57.88	0.10102	0.06619	0.08633	0.12074	0.08671
57.9	0.11242	0.07037	0.10162	0.10086	0.08671
57.92	0.1022	0.07966	0.08094	0.1146	0.09714
57.94	0.10024	0.07362	0.08273	0.12442	0.10286
57.96	0.10849	0.0843	0.08543	0.11288	0.0865
57.98	0.12028	0.07339	0.11511	0.12515	0.09427
58	0.10849	0.07733	0.10162	0.11092	0.09141
58.02	0.11321	0.08268	0.09892	0.10503	0.08425
58.04	0.11164	0.0778	0.1196	0.11313	0.09346
58.06	0.09945	0.0843	0.09353	0.1065	0.09018
58.08	0.11046	0.08802	0.09353	0.10135	0.08998
58.1	0.1022	0.08151	0.07284	0.12196	0.09407
58.12	0.11046	0.08151	0.10791	0.11558	0.08896
58.14	0.1081	0.07896	0.09263	0.11828	0.09387
58.16	0.11046	0.06642	0.08273	0.12515	0.09018
58.18	0.11517	0.07013	0.09263	0.1146	0.08855
58.2	0.10731	0.07431	0.10252	0.12074	0.0863
58.22	0.10417	0.0699	0.11061	0.12025	0.09427
58.24	0.11557	0.0641	0.08453	0.11092	0.0998
58.26	0.1136	0.08035	0.1241	0.12368	0.09468
58.28	0.11792	0.08291	0.10701	0.12687	0.09284
58.3	0.1191	0.07431	0.08633	0.11534	0.082
58.32	0.1022	0.08082	0.09083	0.11386	0.09652
58.34	0.09748	0.08291	0.10432	0.12098	0.0953
58.36	0.11124	0.07826	0.08004	0.09914	0.08834
58.38	0.11753	0.08175	0.09982	0.1146	0.0863
58.4	0.10299	0.07153	0.07914	0.11828	0.08814
58.42	0.12107	0.07687	0.10701	0.12245	0.09305
58.44	0.10967	0.08151	0.10701	0.10233	0.08221
58.46	0.11124	0.07896	0.09892	0.11362	0.09366
58.48	0.10102	0.07106	0.08903	0.12	0.09591
58.5	0.10849	0.08151	0.08723	0.12712	0.08282
58.52	0.11792	0.07826	0.09892	0.1173	0.09202
58.54	0.11046	0.08686	0.11511	0.11362	0.09775
58.56	0.11832	0.07664	0.08993	0.11068	0.08875
58.58	0.11281	0.08407	0.10432	0.12049	0.08753
58.6	0.13208	0.07873	0.11421	0.11166	0.09939
58.62	0.11596	0.07524	0.08363	0.11975	0.09121
58.64	0.12461	0.06712	0.07194	0.10945	0.09141
58.66	0.10535	0.07594	0.10072	0.11386	0.09877
58.68	0.10495	0.07478	0.08993	0.11411	0.09734
58.7	0.10574	0.0778	0.11601	0.12245	0.08241
58.72	0.11046	0.07594	0.11601	0.12123	0.08609
58.74	0.11006	0.07455	0.10342	0.12883	0.09918
58.76	0.11006	0.08035	0.11061	0.11018	0.08282
58.78	0.12068	0.0778	0.09622	0.12491	0.09018
58.8	0.12343	0.07083	0.11511	0.11092	0.08139
58.82	0.12186	0.08105	0.06655	0.12	0.08098
58.84	0.10849	0.0713	0.08183	0.10773	0.09264
58.86	0.12539	0.07408	0.08723	0.13448	0.09018
58.88	0.09788	0.08128	0.08363	0.10626	0.08834
58.9	0.10692	0.07501	0.08633	0.12663	0.09407
58.92	0.09552	0.08616	0.08453	0.1119	0.10102
58.94	0.10928	0.0843	0.08813	0.12368	0.10573
58.96	0.10967	0.07246	0.10612	0.11656	0.08916
58.98	0.1077	0.08059	0.10072	0.12442	0.09018
59	0.11596	0.07548	0.08813	0.11681	0.09325
59.02	0.11006	0.08059	0.08543	0.12147	0.09795
59.04	0.11439	0.07269	0.09083	0.10945	0.08937
59.06	0.11792	0.07664	0.08813	0.10061	0.10184
59.08	0.12343	0.08175	0.10522	0.11804	0.08814
59.1	0.12028	0.07641	0.10791	0.11583	0.08937
59.12	0.11281	0.07919	0.09622	0.1254	0.09039
59.14	0.13404	0.07989	0.08453	0.11117	0.08241
59.16	0.11399	0.07641	0.09532	0.11877	0.09284
59.18	0.12697	0.08291	0.09532	0.11313	0.09836
59.2	0.12421	0.07246	0.10701	0.11362	0.09489
59.22	0.1136	0.07548	0.09442	0.11583	0.08568
59.24	0.13129	0.07524	0.09263	0.10773	0.09284
59.26	0.12736	0.07896	0.09802	0.11411	0.09059
59.28	0.12264	0.07408	0.10612	0.12638	0.08364
59.3	0.09395	0.08477	0.1214	0.11607	0.09673
59.32	0.10692	0.07826	0.11421	0.11607	0.08671
59.34	0.11085	0.07478	0.09442	0.11239	0.0908
59.36	0.1191	0.07966	0.09353	0.11264	0.0953
59.38	0.11753	0.08407	0.09622	0.12196	0.09141
59.4	0.12421	0.07524	0.10342	0.10748	0.0865
59.42	0.13247	0.07292	0.08903	0.11264	0.09918
59.44	0.11281	0.08082	0.09173	0.11828	0.09039
59.46	0.11164	0.08384	0.09982	0.11264	0.09243
59.48	0.12146	0.07153	0.10072	0.1146	0.08282
59.5	0.11517	0.07362	0.09622	0.11755	0.08875
59.52	0.12618	0.07617	0.09532	0.11975	0.08753
59.54	0.11675	0.08337	0.10432	0.12196	0.0953
59.56	0.1191	0.06828	0.09712	0.12761	0.09468
59.58	0.12186	0.08523	0.07464	0.11534	0.10123
59.6	0.10024	0.08384	0.10162	0.12564	0.09611
59.62	0.11635	0.08662	0.09712	0.11853	0.09898
59.64	0.1191	0.08918	0.1205	0.12123	0.09591
59.66	0.11792	0.07594	0.09353	0.11853	0.09795
59.68	0.11399	0.07896	0.06565	0.12344	0.09632
59.7	0.11596	0.07617	0.1223	0.10994	0.09468
59.72	0.12146	0.08105	0.11871	0.11755	0.09775
59.74	0.11203	0.08128	0.08813	0.12074	0.09468
59.76	0.12814	0.07989	0.10612	0.12172	0.08753
59.78	0.1195	0.08546	0.08633	0.12025	0.091
59.8	0.13561	0.0785	0.10432	0.10331	0.10123
59.82	0.11596	0.07292	0.10791	0.12417	0.09427
59.84	0.12461	0.08105	0.11511	0.11485	0.09714
59.86	0.11281	0.07339	0.10612	0.1281	0.09714
59.88	0.1191	0.08244	0.11061	0.1227	0.1
59.9	0.1309	0.08778	0.1196	0.12515	0.09693
59.92	0.11675	0.08825	0.1214	0.12344	0.10266
59.94	0.12068	0.09104	0.11241	0.12785	0.09877
[truncated: 1,003 more rows]

## Sheet: Fig.4a
sintering hour	carrier concentration	hall mobility
h	10^20*cm^-3	cm^2*V^-1*s^-1
1	6.68	14.1296
3	2.53	33.6672
5	2.3	30.7018
7	2.26655	23.8167

## Sheet: Fig.4b
	Electricacal conductivity	Seebeck coefficient
	S/m	µ/K
disk 6 mm	126890	44.1
square	130515	44.2
rectangular	130677	47.6
honeycomb 1 h	122712	41

## Sheet: Fig.4c
Temp.	1 h	3 h	5 h	7 h
K	S/m	S/m	S/m	S/m
300	151206	136455	113124	86478.8
350	148986	124258	91626.4	67006.9
400	156392	157124	126091	89693.6
450	135483	137209	110661	78558.5
500	117749	119612	96840.6	68516.1
550	103891	105776	85801.5	60632.1
600	92529.6	94497.1	76681.8	54089.5
650	83060.9	84953.4	69265	48694.3
700	75079	76627	63083.7	43792.9
750	68324.9	69664.2	57296	39421.7
800	62629.6	63641.7	52389.8	35637.6
850	57176.8	58060.7	47793.5	32048.4
900	50033.6	52015.5	42856.2	28149.6
950	40827.5	44126.3	37345.1	23255.2
1000	30955.1	34520.5	30565.8	18341.7

[truncated: 8 more sheets: Fig.4d, Fig.4e, Fig.4f, Fig.5d, Fig.5e, Fig.5f, Fig.5g, Fig.5h]
